# Supplementary material for: Risk of intestinal and extra-intestinal cancers in patients with inflammatory bowel diseases: A population-based cohort study in northeastern Italy
Source: PLoS One. 2020 Jun 23;15(6):e0235142. doi: 10.1371/journal.pone.0235142 (PMC7310697; doi:10.1371/journal.pone.0235142)
Supplement: S1 Dataset — (XLS) [file pone.0235142.s001.xls]

## Sheet: S1_dataset
id	region	tipo2	sex	age_group	cholangitis	fup	icd10_first	icd10_second	icd10_third	icd10_fourth
1	FVG	1.RCU	M	6	0	14.9076
2	FVG	1.RCU	M	16	0	4.01916
3	FVG	2.MC	F	12	0	12.5749
4	FVG	2.MC	F	14	0	0.788501
5	FVG	1.RCU	M	13	0	2.44764
6	FVG	2.MC	M	7	0	5.7796
7	FVG	2.MC	F	17	0	2.28611
8	FVG	2.MC	F	17	0	0.435318
9	FVG	1.RCU	M	10	0	13.3607
10	FVG	2.MC	F	10	0	13.1335
11	FVG	2.MC	F	17	0	4.01369	C18.9
12	FVG	1.RCU	F	10	0	5.0924	C44.9
13	FVG	1.RCU	M	14	0	6.65572
14	FVG	1.RCU	M	10	0	17.5003
15	FVG	1.RCU	M	8	0	6.42026
16	FVG	2.MC	F	11	0	12.8542
17	FVG	1.RCU	F	16	0	3.84942
18	FVG	1.RCU	F	4	0	16.6489
19	FVG	1.RCU	M	14	0	3.28268	C20
20	FVG	1.RCU	M	11	0	12.2327
21	FVG	1.RCU	M	9	0	12.282
22	FVG	2.MC	M	11	0	9.54962
23	FVG	1.RCU	F	10	0	11.5619
24	FVG	2.MC	M	8	0	10.0561
25	FVG	1.RCU	M	6	0	5.88364
26	FVG	2.MC	M	12	0	11.3484
27	FVG	2.MC	F	7	0	3.66598
28	FVG	1.RCU	M	11	0	3.9206
29	FVG	1.RCU	M	8	0	17.7303
30	FVG	2.MC	M	9	0	14.7734
31	FVG	2.MC	F	15	0	3.5373
32	FVG	2.MC	M	6	0	15.9918
33	FVG	2.MC	F	15	0	2.8282	C38.3
34	FVG	1.RCU	F	10	0	0.939083	C17.2
35	FVG	1.RCU	M	16	0	6.62834	D09.0
36	FVG	2.MC	M	7	0	9.19918
37	FVG	2.MC	F	17	0	1.33881	C83.3
38	FVG	1.RCU	F	7	0	8.13415
39	FVG	1.RCU	F	17	0	1.1718	D41.4
40	FVG	2.MC	F	14	0	3.54825
41	FVG	1.RCU	F	10	0	8.55031
42	FVG	1.RCU	M	16	0	0.941821	C61
43	FVG	1.RCU	F	14	0	6.9514
44	FVG	1.RCU	M	13	0	2.36277
45	FVG	2.MC	M	15	0	1.97125
46	FVG	2.MC	M	12	0	0.284736
47	FVG	2.MC	M	15	0	3.90418
48	FVG	2.MC	F	12	0	3.75907
49	FVG	1.RCU	M	13	0	6.26146	C18.7
50	FVG	2.MC	F	12	1	8.17522
51	FVG	2.MC	F	5	0	10.9131
52	FVG	2.MC	F	10	1	6.6256
53	FVG	1.RCU	M	10	0	3.02806
54	FVG	2.MC	M	6	0	13.9849
55	FVG	1.RCU	M	12	0	17.3114
56	FVG	2.MC	M	5	0	7.29363
57	FVG	1.RCU	M	15	0	0.328542
58	FVG	1.RCU	M	16	0	4.81588
59	FVG	1.RCU	F	13	0	7.62218
60	FVG	1.RCU	M	15	0	1.47296	C34.9
61	FVG	1.RCU	M	16	0	6.39014	C61
62	FVG	2.MC	M	15	0	0.900753
63	FVG	2.MC	F	17	0	0.312115
64	FVG	2.MC	F	9	0	1.37988
65	FVG	2.MC	M	5	0	12.0274
66	FVG	1.RCU	M	12	0	2.70773	C64
67	FVG	1.RCU	M	14	0	15.5866	C18.0
68	FVG	1.RCU	M	12	0	12.909	C67.9
69	FVG	1.RCU	M	14	0	13.0103	C92.1
70	FVG	2.MC	F	6	0	17.5743
71	FVG	1.RCU	M	7	0	17.3607
72	FVG	2.MC	M	11	0	0.594114
73	FVG	1.RCU	F	6	0	5.57974
74	FVG	1.RCU	M	11	0	11.8111
75	FVG	1.RCU	M	16	0	0.210815	C61
76	FVG	1.RCU	M	7	0	14.1218
77	FVG	2.MC	M	13	0	4.80493
78	FVG	1.RCU	F	7	0	14.0671
79	FVG	2.MC	M	9	0	1.9384
80	FVG	1.RCU	M	10	0	4.7091
81	FVG	2.MC	M	7	0	7.41958
82	FVG	1.RCU	M	12	0	1.74127
83	FVG	2.MC	M	12	0	17.1663
84	FVG	1.RCU	F	6	0	11.4661
85	FVG	2.MC	M	14	0	7.7974
86	FVG	1.RCU	F	14	0	12.0958	C53.9
87	FVG	2.MC	F	13	0	3.44969
88	FVG	2.MC	F	11	0	13.8782
89	FVG	1.RCU	M	14	0	0.62423	C34.9
90	FVG	2.MC	F	9	0	10.924
91	FVG	2.MC	F	10	0	5.24572
92	FVG	2.MC	M	8	0	1.16632
93	FVG	1.RCU	M	14	0	15.655
94	FVG	2.MC	F	13	0	4.79945	C18.7
95	FVG	1.RCU	F	16	0	0.0629706	C24.9
96	FVG	1.RCU	M	17	0	0.490075	C67.9
97	FVG	1.RCU	F	5	0	18.6311
98	FVG	1.RCU	M	11	0	5.82341	C18.0
99	FVG	1.RCU	M	17	0	1.52498
100	FVG	1.RCU	M	7	1	11.2882
101	FVG	1.RCU	M	13	0	9.35524	C61
102	FVG	2.MC	F	5	0	4.81314
103	FVG	2.MC	M	13	0	11.3511
104	FVG	2.MC	M	13	0	17.6756	C44.7	C76.5
105	FVG	1.RCU	M	14	0	4.36961
106	FVG	1.RCU	F	9	0	11.0582
107	FVG	1.RCU	F	13	0	1.21013
108	FVG	1.RCU	F	14	0	15.9671
109	FVG	1.RCU	M	4	1	3.18138
110	FVG	2.MC	M	11	0	1.11431	C44.5
111	FVG	1.RCU	M	10	0	5.23477
112	FVG	2.MC	M	10	0	5.15811
113	FVG	2.MC	M	13	0	2.78439
114	FVG	1.RCU	M	12	0	1.36893	C61
115	FVG	1.RCU	M	15	0	0.243669
116	FVG	2.MC	F	5	0	3.28268
117	FVG	1.RCU	F	8	0	5.73032
118	FVG	2.MC	F	10	0	8.71732	C18.7
119	FVG	1.RCU	M	13	0	13.2868
120	FVG	1.RCU	M	16	0	4.93361
121	FVG	1.RCU	M	12	0	3.41684
122	FVG	2.MC	F	17	0	0.591376
123	FVG	1.RCU	M	10	0	11.2033
124	FVG	2.MC	F	13	0	5.96578
125	FVG	2.MC	M	11	0	10.0671
126	FVG	1.RCU	M	5	0	11.7426
127	FVG	2.MC	M	12	0	3.57016
128	FVG	1.RCU	M	9	0	8.95277
129	FVG	1.RCU	M	11	0	9.66461	C44.9
130	FVG	2.MC	M	8	0	0.887064
131	FVG	1.RCU	M	14	0	0.0383299
132	FVG	1.RCU	M	5	0	4.54209
133	FVG	1.RCU	F	16	0	6.34908	C80.0
134	FVG	1.RCU	F	17	0	0.0629706	C44.0
135	FVG	1.RCU	F	8	0	1.14442
136	FVG	1.RCU	F	15	0	11.655
137	FVG	1.RCU	M	7	0	17.7851
138	FVG	1.RCU	F	12	0	15.0691
139	FVG	1.RCU	F	16	0	8.44627
140	FVG	1.RCU	M	17	0	1.54415
141	FVG	2.MC	F	6	0	14.527
142	FVG	1.RCU	M	12	0	6.51608	C61
143	FVG	2.MC	F	5	0	14.8008
144	FVG	1.RCU	F	6	0	9.6783
145	FVG	1.RCU	F	16	0	8.47365
146	FVG	2.MC	F	17	0	0.249144
147	FVG	1.RCU	F	8	0	1.79603
148	FVG	1.RCU	F	9	0	8.4846	C50.9
149	FVG	2.MC	M	14	0	3.67967	D41.4
150	FVG	1.RCU	M	15	0	8.282
151	FVG	1.RCU	M	15	0	0.418891
152	FVG	1.RCU	M	13	0	9.21561
153	FVG	1.RCU	F	5	0	11.2635
154	FVG	2.MC	F	15	0	10.2259
155	FVG	1.RCU	F	9	0	3.39767
156	FVG	2.MC	F	15	0	2.35181
157	FVG	1.RCU	M	9	0	16.0246
158	FVG	1.RCU	F	8	0	10.527
159	FVG	1.RCU	F	13	0	11.8248
160	FVG	1.RCU	F	12	0	6.99795
161	FVG	1.RCU	M	8	0	6.78713
162	FVG	2.MC	M	11	0	8.38604
163	FVG	1.RCU	F	7	0	15.5209
164	FVG	1.RCU	M	14	0	4.39425
165	FVG	1.RCU	M	7	0	12.3258
166	FVG	2.MC	F	14	0	14.1766
167	FVG	2.MC	F	17	0	0.429843
168	FVG	2.MC	M	16	0	3.11294	C20
169	FVG	1.RCU	M	15	0	7.07187
170	FVG	2.MC	M	5	0	0.837782
171	FVG	2.MC	M	7	0	13.5359
172	FVG	2.MC	M	11	0	2.54346
173	FVG	2.MC	F	11	0	13.4155
174	FVG	1.RCU	F	16	0	2.20945
175	FVG	1.RCU	F	14	0	13.1855	C64
176	FVG	2.MC	M	6	0	8.32307
177	FVG	1.RCU	F	8	0	11.3292
178	FVG	2.MC	F	15	0	2.34086
179	FVG	2.MC	F	14	0	16.6352
180	FVG	1.RCU	M	8	0	7.67693	C43.5
181	FVG	1.RCU	M	6	0	3.5948	C73
182	FVG	1.RCU	M	14	0	1.72758
183	FVG	1.RCU	M	12	0	7.91513
184	FVG	1.RCU	M	14	0	15.6961
185	FVG	1.RCU	M	14	0	4.25736	C67.9	C44.5
186	FVG	1.RCU	F	17	0	0.826831	C44.9
187	FVG	1.RCU	M	16	0	6.85284	C83.8
188	FVG	1.RCU	M	9	0	5.86174
189	FVG	2.MC	M	5	0	0.418891
190	FVG	2.MC	F	17	0	3.78645	C44.1
191	FVG	1.RCU	M	17	0	0.0136893	C61	C44.3	C92.0
192	FVG	2.MC	M	11	0	6.64203
193	FVG	1.RCU	M	17	0	0.123203	C61
194	FVG	2.MC	F	8	0	9.31964
195	FVG	1.RCU	M	10	0	11.2498
196	FVG	2.MC	M	5	0	1.41547
197	FVG	2.MC	F	14	0	9.12252
198	FVG	1.RCU	M	12	0	4.4846
199	FVG	1.RCU	M	5	0	0.588638
200	FVG	1.RCU	F	15	0	9.97125
201	FVG	1.RCU	M	13	0	1.9165
202	FVG	1.RCU	M	8	0	11.4031
203	FVG	1.RCU	F	17	0	2.04517
204	FVG	1.RCU	F	15	0	7.41684
205	FVG	1.RCU	M	7	0	14.8501
206	FVG	2.MC	M	11	0	18.0479	C44.2	C61
207	FVG	1.RCU	F	11	0	11.9316
208	FVG	1.RCU	M	12	0	13.5496
209	FVG	1.RCU	F	15	0	3.20602
210	FVG	1.RCU	M	7	0	14.4148
211	FVG	2.MC	M	14	0	3.58111
212	FVG	1.RCU	M	10	0	6.92129
213	FVG	2.MC	F	5	0	2.57084
214	FVG	1.RCU	M	15	0	1.52498	C83.8	C34.9
215	FVG	1.RCU	M	16	0	5.21013	C61
216	FVG	2.MC	M	8	0	15.8549
217	FVG	1.RCU	F	11	0	17.1444
218	FVG	1.RCU	M	6	0	9.92197
219	FVG	1.RCU	F	17	0	3.3128
220	FVG	1.RCU	M	6	0	6.0616
221	FVG	1.RCU	F	12	0	17.0541
222	FVG	2.MC	F	6	0	9.25941
223	FVG	1.RCU	M	9	0	3.44695
224	FVG	1.RCU	F	13	1	10.8419
225	FVG	1.RCU	F	7	0	0.731006
226	FVG	2.MC	M	14	0	1.53046
227	FVG	1.RCU	M	11	0	15.9754	C61
228	FVG	1.RCU	F	17	0	1.10883
229	FVG	1.RCU	M	14	0	17.6893	C44.2
230	FVG	1.RCU	F	13	0	11.7728
231	FVG	1.RCU	M	13	0	1.50856	C43.6	C44.0
232	FVG	2.MC	F	11	0	14.1793
233	FVG	1.RCU	M	9	0	17.6153
234	FVG	2.MC	F	6	0	11.2854
235	FVG	1.RCU	M	14	0	5.25394
236	FVG	2.MC	F	16	0	5.59343
237	FVG	2.MC	F	13	0	11.2307
238	FVG	2.MC	F	8	0	5.94387
239	FVG	1.RCU	M	14	0	10.527	C80.0
240	FVG	2.MC	M	9	0	9.44832	C81.1
241	FVG	1.RCU	F	17	0	4.66804
242	FVG	1.RCU	F	6	0	11.1923	C83.3
243	FVG	1.RCU	M	13	0	2.8501
244	FVG	1.RCU	F	9	0	17.1663
245	FVG	1.RCU	F	6	0	6.95414
246	FVG	1.RCU	F	17	0	1.32238	C44.3
247	FVG	1.RCU	F	8	0	3.56742
248	FVG	2.MC	M	10	0	13.9384
249	FVG	1.RCU	M	9	0	11.4606
250	FVG	2.MC	M	9	0	6.45311
251	FVG	1.RCU	F	8	0	5.31143
252	FVG	1.RCU	M	15	0	1.57426
253	FVG	1.RCU	F	14	0	2.25325	C18.2
254	FVG	2.MC	F	16	0	0.744695	C18.0
255	FVG	1.RCU	F	13	0	17.1116
256	FVG	2.MC	M	9	0	10.0862
257	FVG	1.RCU	F	15	0	11.4634
258	FVG	1.RCU	F	15	0	3.52909
259	FVG	2.MC	M	12	0	8.19713
260	FVG	2.MC	F	5	0	1.89733
261	FVG	1.RCU	F	10	0	6.40383
262	FVG	1.RCU	F	11	0	6.04244
263	FVG	1.RCU	M	14	0	14.1958	C83.2
264	FVG	1.RCU	M	14	0	4.54209
265	FVG	2.MC	F	13	0	5.54415
266	FVG	2.MC	F	15	0	0.632444	C34.9
267	FVG	1.RCU	M	8	0	9.05955
268	FVG	1.RCU	F	9	0	17.7276
269	FVG	2.MC	M	4	0	2.01506
270	FVG	1.RCU	F	7	0	11.8084
271	FVG	2.MC	F	17	0	1.72485
272	FVG	1.RCU	F	15	0	2.07529	C50.9
273	FVG	2.MC	M	7	0	11.447
274	FVG	1.RCU	F	12	0	7.14853
275	FVG	1.RCU	M	6	0	15.9261
276	FVG	1.RCU	M	17	0	4.16701
277	FVG	2.MC	M	6	0	2.16564
278	FVG	2.MC	M	4	0	13.9466
279	FVG	1.RCU	F	17	0	1.68378	C64
280	FVG	1.RCU	F	7	0	1.13073
281	FVG	1.RCU	F	11	0	16.2765
282	FVG	1.RCU	F	16	0	8.93634
283	FVG	1.RCU	M	14	0	2.70773
284	FVG	1.RCU	M	11	0	1.72485
285	FVG	1.RCU	M	7	0	18.4504
286	FVG	1.RCU	F	10	0	1.93292
287	FVG	1.RCU	F	13	0	10.8309
288	FVG	1.RCU	F	7	0	6.27242
289	FVG	2.MC	F	5	0	6.6475
290	FVG	1.RCU	F	15	0	7.89049
291	FVG	2.MC	M	7	0	0.128679
292	FVG	2.MC	F	9	0	16.3258
293	FVG	1.RCU	F	14	0	12.5777
294	FVG	2.MC	F	16	0	1.89733
295	FVG	1.RCU	F	6	0	6.86105
296	FVG	1.RCU	M	5	0	17.9001
297	FVG	1.RCU	M	4	0	4.64339
298	FVG	2.MC	F	16	0	4.31759
299	FVG	2.MC	M	9	0	13.4045
300	FVG	1.RCU	F	5	0	4.63518
301	FVG	1.RCU	M	17	0	0.533881	C43.5
302	FVG	1.RCU	M	11	0	9.82888
303	FVG	1.RCU	M	16	0	0.613279	C61
304	FVG	1.RCU	F	10	0	16.9582
305	FVG	2.MC	F	7	0	11.707
306	FVG	2.MC	M	13	0	14.3107
307	FVG	1.RCU	F	7	0	16.8077
308	FVG	2.MC	F	11	0	7.68241
309	FVG	1.RCU	M	15	0	2.40931
310	FVG	1.RCU	M	7	0	5.1937
311	FVG	1.RCU	F	6	0	6.37919
312	FVG	2.MC	F	10	0	3.0089
313	FVG	1.RCU	F	16	0	7.06913
314	FVG	1.RCU	M	16	0	6.8501
315	FVG	1.RCU	F	5	0	12.6434
316	FVG	2.MC	F	11	0	17.3306
317	FVG	2.MC	F	14	0	7.51814	C50.9
318	FVG	2.MC	F	6	0	13.4565
319	FVG	2.MC	M	14	0	4.87064	C18.7
320	FVG	2.MC	M	9	0	5.80698
321	FVG	1.RCU	M	8	0	15.5373
322	FVG	1.RCU	M	5	0	10.6968
323	FVG	1.RCU	F	14	0	10.2094
324	FVG	2.MC	M	13	0	7.50171
325	FVG	1.RCU	F	13	0	1.89185
326	FVG	1.RCU	F	14	0	5.59343
327	FVG	1.RCU	M	9	0	9.26215
328	FVG	1.RCU	M	12	0	7.44422
329	FVG	1.RCU	M	11	0	6.32444
330	FVG	2.MC	M	8	0	14.4449
331	FVG	1.RCU	M	10	0	15.3347
332	FVG	1.RCU	F	7	0	13.5934
333	FVG	1.RCU	M	17	0	2.84463
334	FVG	2.MC	M	7	0	6.94045
335	FVG	1.RCU	F	16	0	3.86858
336	FVG	1.RCU	F	13	0	13.4346
337	FVG	2.MC	F	8	0	17.807
338	FVG	1.RCU	M	12	0	14.4066	C32.0
339	FVG	2.MC	F	10	0	1.90007
340	FVG	1.RCU	M	8	0	18.5517
341	FVG	1.RCU	M	10	0	7.49897
342	FVG	2.MC	M	14	0	4.34771
343	FVG	1.RCU	M	16	0	5.40452
344	FVG	2.MC	F	15	0	13.1882	C44.5
345	FVG	2.MC	M	11	0	9.18001
346	FVG	1.RCU	F	6	0	8.10404
347	FVG	2.MC	M	11	0	6.39836	C44.9	C16.0
348	FVG	1.RCU	M	13	0	0.208077
349	FVG	1.RCU	M	5	0	11.2799
350	FVG	1.RCU	M	12	0	8.78303	C18.9
351	FVG	1.RCU	F	12	0	13.7714
352	FVG	1.RCU	F	13	0	2.00137	C44.9
353	FVG	1.RCU	M	7	0	14.9213
354	FVG	1.RCU	F	15	0	3.58385	C91.1
355	FVG	1.RCU	M	15	0	1.31691
356	FVG	1.RCU	M	9	0	5.86174
357	FVG	2.MC	F	9	0	14.089
358	FVG	2.MC	M	14	0	13.3114
359	FVG	1.RCU	M	14	0	12.8597	C44.6
360	FVG	1.RCU	F	15	0	2.1848
361	FVG	1.RCU	M	13	0	4.33128
362	FVG	1.RCU	F	12	0	5.70021
363	FVG	2.MC	M	5	0	5.18823
364	FVG	1.RCU	M	6	0	18.653
365	FVG	2.MC	M	17	0	3.16496
366	FVG	1.RCU	M	11	0	8.51198
367	FVG	1.RCU	M	7	0	12.9747
368	FVG	2.MC	M	14	0	18.6913
369	FVG	1.RCU	F	16	0	5.36893
370	FVG	1.RCU	M	13	0	1.3744	C61
371	FVG	2.MC	F	12	0	0.301164	C26.0
372	FVG	1.RCU	F	13	0	8.89254	C44.5
373	FVG	1.RCU	M	10	0	14.9541
374	FVG	1.RCU	F	16	0	4.08487	C50.9
375	FVG	2.MC	M	13	0	7.83573	C64
376	FVG	1.RCU	M	14	0	5.5989
377	FVG	1.RCU	M	6	0	5.95756
378	FVG	1.RCU	F	12	0	0
379	FVG	1.RCU	F	7	0	4.00821
380	FVG	1.RCU	M	5	0	13.8344
381	FVG	1.RCU	F	8	0	17.3881
382	FVG	1.RCU	M	7	0	6.77892
383	FVG	2.MC	M	5	0	7.81383
384	FVG	2.MC	M	13	0	2.89391
385	FVG	2.MC	F	12	0	1.59343
386	FVG	1.RCU	F	4	0	15.4552
387	FVG	1.RCU	F	8	0	5.18275
388	FVG	1.RCU	M	14	0	1.0924	C23
389	FVG	2.MC	M	12	0	18.3546	C84.0
390	FVG	2.MC	M	11	0	18.7023
391	FVG	1.RCU	M	17	0	1.07598
392	FVG	1.RCU	F	15	0	4.21629
393	FVG	1.RCU	M	16	0	7.73443
394	FVG	2.MC	F	12	0	16.5613
395	FVG	2.MC	F	14	1	1.4538
396	FVG	2.MC	F	14	0	14.2313	C64
397	FVG	2.MC	F	4	0	17.8563
398	FVG	2.MC	F	8	0	3.30185
399	FVG	1.RCU	F	6	0	14.9459
400	FVG	2.MC	F	16	0	6.23409
401	FVG	2.MC	F	9	0	15.1759
402	FVG	1.RCU	M	14	0	2.97057	C18.7
403	FVG	2.MC	M	17	0	0.257358
404	FVG	2.MC	F	16	0	5.55236
405	FVG	1.RCU	F	16	0	0.668036	C50.9
406	FVG	1.RCU	F	15	0	8.77755
407	FVG	2.MC	F	11	0	17.4045
408	FVG	2.MC	F	5	0	8.73101
409	FVG	1.RCU	M	14	0	16.449
410	FVG	1.RCU	M	6	0	9.30869
411	FVG	1.RCU	M	7	0	14.8966
412	FVG	1.RCU	F	12	0	16.9473
413	FVG	2.MC	M	12	0	15.6441
414	FVG	1.RCU	F	11	0	13.2348	C20
415	FVG	1.RCU	F	7	0	12.0301	C50.9
416	FVG	1.RCU	M	11	1	14.6585	C20
417	FVG	2.MC	M	11	0	2.77618
418	FVG	1.RCU	M	6	0	15.2471
419	FVG	2.MC	M	15	0	8.23546
420	FVG	2.MC	F	17	0	0.668036
421	FVG	1.RCU	F	14	0	1.48118	C53.9
422	FVG	1.RCU	F	15	0	1.11704
423	FVG	2.MC	F	15	0	0.709103	C44.3
424	FVG	1.RCU	F	6	0	0.722793
425	FVG	1.RCU	F	16	0	1.37714	D41.4
426	FVG	1.RCU	F	11	0	3.37029	C18.9
427	FVG	1.RCU	M	5	0	2.4668
428	FVG	1.RCU	M	9	0	1.32238	C43.7
429	FVG	1.RCU	M	9	0	6.9514
430	FVG	1.RCU	F	15	0	2.53525	C34.9
431	FVG	1.RCU	M	9	0	18.1054
432	FVG	2.MC	M	14	0	1.6345
433	FVG	2.MC	M	9	0	8.99658
434	FVG	2.MC	F	15	0	9.72485
435	FVG	2.MC	F	11	0	5.03765
436	FVG	1.RCU	M	14	0	8.49281
437	FVG	1.RCU	F	15	0	4.1807
438	FVG	2.MC	F	6	0	14.078
439	FVG	1.RCU	M	12	0	16.8296
440	FVG	2.MC	M	6	0	11.6085
441	FVG	1.RCU	M	9	0	8.95277
442	FVG	1.RCU	F	16	0	6.47502	C50.9
443	FVG	2.MC	M	7	0	6.71321
444	FVG	1.RCU	F	10	0	1.40999
445	FVG	1.RCU	F	6	0	5.57153
446	FVG	1.RCU	M	14	0	6.99795	C91.1
447	FVG	1.RCU	F	13	0	16.4819	C18.0
448	FVG	1.RCU	M	6	0	17.8207
449	FVG	2.MC	F	10	0	6.71321
450	FVG	2.MC	M	4	0	4.70089
451	FVG	1.RCU	M	14	0	4.33676
452	FVG	1.RCU	M	10	0	17.7823
453	FVG	2.MC	F	10	0	2.11636
454	FVG	2.MC	F	6	0	16.5941
455	FVG	1.RCU	M	13	0	3.63587	C32.9	C34.9
456	FVG	1.RCU	M	6	0	17.0595
457	FVG	1.RCU	F	10	0	1.25941
458	FVG	1.RCU	M	8	0	4.73374
459	FVG	1.RCU	M	8	0	1.62628
460	FVG	2.MC	M	12	0	16.9281
461	FVG	1.RCU	M	10	0	13.4976
462	FVG	1.RCU	M	7	0	7.15948
463	FVG	1.RCU	F	5	0	3.04723
464	FVG	1.RCU	M	10	0	4.06845
465	FVG	1.RCU	F	15	0	3.14031
466	FVG	2.MC	F	15	0	13.7769
467	FVG	1.RCU	F	14	0	12.1533
468	FVG	1.RCU	M	13	0	3.21971	C44.6	C61
469	FVG	2.MC	M	13	0	0.618754
470	FVG	2.MC	F	11	0	13.4648
471	FVG	1.RCU	M	11	0	0.0355921
472	FVG	1.RCU	M	7	0	15.206
473	FVG	1.RCU	M	13	0	4.83504
474	FVG	2.MC	F	5	0	8.23546
475	FVG	2.MC	F	16	0	4.95277
476	FVG	1.RCU	M	8	0	10.8857
477	FVG	2.MC	F	11	0	9.4976
478	FVG	2.MC	M	8	0	14.3053
479	FVG	1.RCU	F	5	0	17.7002
480	FVG	1.RCU	M	16	0	8.98015
481	FVG	2.MC	F	5	0	14.2177
482	FVG	1.RCU	F	7	0	2.14648
483	FVG	1.RCU	M	14	0	1.90828
484	FVG	1.RCU	M	16	0	5.53046
485	FVG	2.MC	F	4	0	15.5893
486	FVG	1.RCU	M	14	0	12.3669	C20
487	FVG	2.MC	M	9	0	6.09719
488	FVG	1.RCU	F	14	0	0.399726	C91.0
489	FVG	1.RCU	M	6	0	14.2012
490	FVG	1.RCU	F	5	0	13.0705
491	FVG	1.RCU	M	14	0	2.56537	C90.0
492	FVG	1.RCU	M	8	0	7.34565
493	FVG	2.MC	F	15	0	3.436	C50.9
494	FVG	2.MC	M	11	0	2.69952	C46.0
495	FVG	1.RCU	M	13	0	2.84736
496	FVG	2.MC	M	5	0	7.01985
497	FVG	1.RCU	F	17	0	1.39357
498	FVG	1.RCU	F	5	0	2.47775
499	FVG	1.RCU	F	16	0	3.2553
500	FVG	1.RCU	M	12	0	18.0726	D09.0
501	FVG	1.RCU	M	5	0	10.2341
502	FVG	2.MC	M	13	0	2.14374	C34.9
503	FVG	1.RCU	F	16	0	6.40657
504	FVG	1.RCU	M	14	0	5.42916
505	FVG	1.RCU	F	9	0	2.41478
506	FVG	1.RCU	M	17	0	1.33607
507	FVG	2.MC	M	16	0	4.88706
508	FVG	2.MC	M	15	0	6.72416
509	FVG	2.MC	M	15	0	3.41136
510	FVG	1.RCU	M	10	0	7.60301	C61
511	FVG	1.RCU	M	8	0	3.01164
512	FVG	2.MC	F	12	0	14.0616
513	FVG	1.RCU	M	16	0	6.11362
514	FVG	2.MC	M	10	0	13.4319	C45.1	C80.0
515	FVG	2.MC	M	14	0	5.23203
516	FVG	1.RCU	F	14	0	3.3128
517	FVG	1.RCU	F	16	0	4.59959	C67.9
518	FVG	2.MC	F	7	0	5.99316
519	FVG	1.RCU	F	15	0	3.29363
520	FVG	1.RCU	M	15	0	10.2669	C61	C64
521	FVG	1.RCU	F	8	0	7.03901
522	FVG	1.RCU	M	9	0	3.40862
523	FVG	1.RCU	F	8	0	0.607803
524	FVG	1.RCU	F	17	0	1.65914	C18.9
525	FVG	2.MC	F	14	0	9.32786
526	FVG	1.RCU	F	6	0	14.4148
527	FVG	2.MC	F	13	0	16.5667
528	FVG	1.RCU	F	6	0	3.41684
529	FVG	2.MC	M	10	0	0.476386
530	FVG	1.RCU	M	6	0	14.2971
531	FVG	1.RCU	F	12	0	18.5325	C44.5
532	FVG	1.RCU	F	17	0	0.158795
533	FVG	1.RCU	M	7	0	14.9514
534	FVG	1.RCU	M	9	0	7.82204
535	FVG	1.RCU	F	14	0	11.937
536	FVG	1.RCU	M	8	0	16
537	FVG	1.RCU	F	16	0	9.52225	C44.7
538	FVG	1.RCU	F	9	0	16.2272
539	FVG	1.RCU	F	8	0	14.3929
540	FVG	1.RCU	M	14	0	6.82272
541	FVG	1.RCU	F	13	0	6.72964
542	FVG	1.RCU	M	9	0	2.27515
543	FVG	1.RCU	M	14	0	0.681725
544	FVG	1.RCU	F	14	0	17.2621
545	FVG	2.MC	M	5	0	16.9665
546	FVG	1.RCU	M	13	0	15.5756
547	FVG	2.MC	M	10	0	10.5462
548	FVG	1.RCU	F	8	0	14.4339	C21.0
549	FVG	1.RCU	F	15	0	11.4415	C44.9	C18.9
550	FVG	1.RCU	M	10	0	12.7721
551	FVG	1.RCU	F	7	0	4.73101
552	FVG	1.RCU	F	8	0	14.3984
553	FVG	2.MC	F	9	0	11.7153
554	FVG	2.MC	M	5	0	9.58795
555	FVG	1.RCU	M	9	0	9.51951
556	FVG	1.RCU	F	10	0	9.32786
557	FVG	1.RCU	F	5	0	13.1992
558	FVG	1.RCU	M	10	0	3.66324
559	FVG	2.MC	F	17	1	1.82615
560	FVG	1.RCU	M	13	0	15.5483
561	FVG	1.RCU	M	16	0	0.128679
562	FVG	1.RCU	F	4	0	14.987
563	FVG	1.RCU	F	15	0	0.260096
564	FVG	2.MC	F	13	0	15.7645
565	FVG	1.RCU	M	17	0	0.544832
566	FVG	1.RCU	F	8	0	2.4449
567	FVG	1.RCU	F	17	0	0.0766598
568	FVG	2.MC	M	15	0	8.16153	C32.0
569	FVG	2.MC	M	9	0	3.76181
570	FVG	1.RCU	F	8	0	7.93703
571	FVG	1.RCU	F	7	0	14.7187
572	FVG	1.RCU	F	15	0	2.86653	C44.7
573	FVG	2.MC	F	9	0	9.02396
574	FVG	2.MC	F	6	0	15.5264
575	FVG	1.RCU	M	12	0	0.591376
576	FVG	2.MC	F	14	0	2.11362
577	FVG	2.MC	F	6	0	13.5222
578	FVG	1.RCU	M	13	0	9.71937
579	FVG	2.MC	F	11	0	6.4449
580	FVG	1.RCU	F	13	0	7.57016
581	FVG	1.RCU	F	15	0	12.6078
582	FVG	1.RCU	M	17	0	3.09103
583	FVG	1.RCU	F	11	0	11.8275
584	FVG	1.RCU	F	16	0	0.0848734
585	FVG	1.RCU	M	8	0	13.7522
586	FVG	2.MC	M	7	0	14.3491
587	FVG	2.MC	M	12	0	15.5072
588	FVG	2.MC	M	13	1	10.0972
589	FVG	1.RCU	M	17	0	2.4668	C44.3
590	FVG	1.RCU	F	9	0	13.5168	C16.3
591	FVG	2.MC	M	8	0	1.60986
592	FVG	2.MC	M	10	0	17.5195
593	FVG	2.MC	F	5	0	8.53388	C73
594	FVG	1.RCU	F	5	0	16.6215
595	FVG	1.RCU	M	17	0	2.68309	C44.5
596	FVG	1.RCU	F	17	0	1.295
597	FVG	2.MC	F	8	0	6.74333
598	FVG	2.MC	F	11	0	3.76454
599	FVG	2.MC	M	9	0	17.6372
600	FVG	2.MC	F	17	0	2.08624
601	FVG	1.RCU	M	16	0	6.61191
602	FVG	1.RCU	F	10	0	4.4846
603	FVG	2.MC	M	15	0	0.0958248
604	FVG	2.MC	F	5	0	16.5777
605	FVG	1.RCU	F	15	0	6.22313	C25.9
606	FVG	2.MC	F	14	0	6.36003
607	FVG	1.RCU	M	14	0	0.416153	C61
608	FVG	2.MC	F	14	0	1.72211
609	FVG	1.RCU	F	13	0	8.5859
610	FVG	1.RCU	F	13	1	18.3381
611	FVG	1.RCU	M	7	0	5.26762
612	FVG	2.MC	M	15	0	1.42094	C34.1
613	FVG	2.MC	M	14	0	4.09309	C18.7	C32.9
614	FVG	1.RCU	M	13	0	13.5825
615	FVG	1.RCU	F	16	0	2.28337	C64	C44.3
616	FVG	1.RCU	M	11	1	18.527	C18.9
617	FVG	2.MC	F	16	0	1.10335
618	FVG	1.RCU	F	15	0	0.323066
619	FVG	1.RCU	M	12	0	2.85832
620	FVG	2.MC	F	14	0	1.70294
621	FVG	1.RCU	F	15	0	0.722793
622	FVG	1.RCU	M	17	1	1.32238	C20
623	FVG	1.RCU	M	14	0	9.17454
624	FVG	1.RCU	F	5	0	17.1964
625	FVG	2.MC	F	11	0	15.9069	C18.9
626	FVG	1.RCU	M	10	0	10.4476
627	FVG	2.MC	M	5	1	14.1739
628	FVG	1.RCU	F	6	0	11.4196
629	FVG	1.RCU	F	9	0	5.64819
630	FVG	1.RCU	M	7	0	15.8029
631	FVG	1.RCU	F	9	0	2.16016
632	FVG	1.RCU	M	15	0	0.0958248
633	FVG	1.RCU	F	9	0	12.5202
634	FVG	2.MC	F	11	0	14.6721
635	FVG	1.RCU	F	9	0	11.4661
636	FVG	2.MC	M	8	0	18.5133	C44.9
637	FVG	1.RCU	M	9	0	2.52704
638	FVG	2.MC	F	6	0	18.705
639	FVG	1.RCU	M	10	0	17.6646
640	FVG	1.RCU	M	14	0	7.80561	C44.5
641	FVG	2.MC	F	6	0	1.76591
642	FVG	2.MC	F	7	0	7.60849
643	FVG	1.RCU	F	14	0	10.2505
644	FVG	2.MC	M	5	0	9.58795
645	FVG	2.MC	F	5	0	16.2464
646	FVG	1.RCU	M	8	0	14.089
647	FVG	1.RCU	F	16	0	8.10951
648	FVG	1.RCU	F	13	0	3.28816	C54.1
649	FVG	2.MC	F	15	0	9.29774	C44.3
650	FVG	1.RCU	M	11	0	13.7604
651	FVG	2.MC	M	16	0	2.6037
652	FVG	1.RCU	F	10	0	17.5441
653	FVG	2.MC	F	15	0	1.72758	C54.1	C56
654	FVG	1.RCU	F	14	0	9.4319
655	FVG	2.MC	F	17	0	1.32512
656	FVG	2.MC	F	5	0	3.16769
657	FVG	1.RCU	M	17	0	3.54004
658	FVG	1.RCU	F	16	0	5.31143
659	FVG	1.RCU	M	10	0	4.71732
660	FVG	1.RCU	F	16	0	5.92471
661	FVG	2.MC	F	17	0	2.9076
662	FVG	1.RCU	M	17	0	3.2115
663	FVG	1.RCU	M	8	0	17.2512
664	FVG	1.RCU	F	10	0	17.9713	C34.1
665	FVG	1.RCU	F	8	0	2.87201
666	FVG	1.RCU	M	9	0	14.6585
667	FVG	2.MC	M	15	0	3.37303	C83.0
668	FVG	1.RCU	M	11	0	2.6256
669	FVG	2.MC	M	9	0	6.15195
670	FVG	1.RCU	F	5	0	1.68925
671	FVG	1.RCU	M	17	0	2.36277
672	FVG	1.RCU	F	8	0	2.89938
673	FVG	2.MC	F	11	0	10.5407
674	FVG	2.MC	F	5	0	14.2916
675	FVG	2.MC	F	12	0	3.86585
676	FVG	2.MC	M	9	0	0.40794
677	FVG	1.RCU	F	9	0	4.9473
678	FVG	2.MC	M	10	0	14.0726
679	FVG	1.RCU	F	7	0	6.20671
680	FVG	1.RCU	F	9	0	18.7214
681	FVG	1.RCU	F	6	0	13.9767
682	FVG	2.MC	F	9	0	14.2368	C73
683	FVG	1.RCU	M	10	0	2.70226
684	FVG	2.MC	F	7	0	3.98905
685	FVG	1.RCU	M	13	0	11.6715
686	FVG	1.RCU	M	15	0	9.17728	C61
687	FVG	2.MC	F	15	0	0.681725
688	FVG	2.MC	F	8	0	11.4059
689	FVG	2.MC	M	7	0	16.2355
690	FVG	1.RCU	M	10	0	16.4682
691	FVG	1.RCU	F	7	0	8.3258
692	FVG	2.MC	M	13	0	10.245	C44.3
693	FVG	2.MC	F	16	0	7.63313
694	FVG	1.RCU	M	16	0	4.93361	C61	C18.6	C20
695	FVG	2.MC	F	16	0	4.04381
696	FVG	2.MC	M	7	0	7.98631
697	FVG	2.MC	M	9	0	9.8371	C44.3
698	FVG	2.MC	M	6	0	17.1006
699	FVG	1.RCU	M	15	0	4.84873
700	FVG	2.MC	M	9	0	13.1225
701	FVG	1.RCU	M	8	0	9.04038
702	FVG	2.MC	M	8	0	2.04791	C73
703	FVG	2.MC	M	6	0	12.7091
704	FVG	2.MC	F	15	0	7.23066
705	FVG	1.RCU	F	10	0	3.66051
706	FVG	1.RCU	F	17	0	0.747433
707	FVG	2.MC	M	7	0	5.42916
708	FVG	2.MC	M	14	0	7.14853	C44.5
709	FVG	1.RCU	M	10	1	1.26762
710	FVG	2.MC	F	11	0	4.40794
711	FVG	2.MC	M	8	0	6.71047
712	FVG	2.MC	F	5	0	4.58042
713	FVG	2.MC	M	14	0	11.6194	C34.9
714	FVG	2.MC	F	16	0	5.56605	C44.3	C00.9
715	FVG	1.RCU	M	6	0	13.191
716	FVG	2.MC	F	11	0	8.91444
717	FVG	1.RCU	M	5	0	11.1759
718	FVG	2.MC	M	10	0	16.7885
719	FVG	1.RCU	M	13	0	4.22177	C61
720	FVG	1.RCU	M	7	0	14.1191
721	FVG	2.MC	F	6	0	15.1075	C73
722	FVG	1.RCU	M	17	0	0.257358
723	FVG	1.RCU	F	14	0	9.32512
724	FVG	1.RCU	M	8	0	0.188912
725	FVG	2.MC	F	13	0	1.06776
726	FVG	1.RCU	F	17	0	0.599589
727	FVG	2.MC	M	11	0	2.51061
728	FVG	1.RCU	F	12	0	17.8398	C44.5
729	FVG	1.RCU	F	8	0	14.6229
730	FVG	1.RCU	F	17	0	3.03628
731	FVG	1.RCU	F	6	0	2.42026
732	FVG	1.RCU	M	10	0	16.2683
733	FVG	2.MC	F	10	0	9.95209
734	FVG	2.MC	F	16	0	7.73717
735	FVG	2.MC	M	5	0	14.2779
736	FVG	2.MC	M	17	0	1.4757
737	FVG	2.MC	M	12	0	4.64066
738	FVG	1.RCU	F	15	0	1.1718
739	FVG	1.RCU	M	16	0	7.6167	C64
740	FVG	1.RCU	F	16	0	4.92813	C50.9	C82.0	C90.0
741	FVG	2.MC	F	15	0	10.3491	C18.7	C44.7
742	FVG	1.RCU	F	12	0	12.0356
743	FVG	1.RCU	F	13	0	14.1629
744	FVG	1.RCU	M	15	0	2.68583
745	FVG	1.RCU	F	17	0	3.0308
746	FVG	1.RCU	M	6	0	12.0301
747	FVG	1.RCU	F	7	0	7.45791
748	FVG	1.RCU	M	15	0	11.7043
749	FVG	1.RCU	F	16	0	0.424367
750	FVG	1.RCU	F	9	0	2.42026
751	FVG	2.MC	F	11	0	3.57016
752	FVG	1.RCU	M	7	0	18.1164
753	FVG	2.MC	F	5	0	4.5065
754	FVG	2.MC	M	13	0	4.85695
755	FVG	1.RCU	M	16	0	1.82341
756	FVG	1.RCU	F	10	0	15.1814	C54.1
757	FVG	2.MC	F	7	0	12.1342
758	FVG	1.RCU	M	11	0	2.71321
759	FVG	2.MC	F	6	0	2.98973
760	FVG	1.RCU	M	13	0	2.2204	D41.4
761	FVG	1.RCU	M	17	0	0.903491	C18.4
762	FVG	1.RCU	F	9	0	5.57426
763	FVG	1.RCU	M	14	0	3.8768
764	FVG	1.RCU	F	5	0	16.1123
765	FVG	1.RCU	M	7	0	17.2238	C19
766	FVG	1.RCU	F	16	0	0.980151
767	FVG	2.MC	F	15	0	4.21629
768	FVG	1.RCU	F	13	0	14.3984
769	FVG	1.RCU	M	15	0	1.6564
770	FVG	1.RCU	M	14	0	14.2313
771	FVG	1.RCU	F	16	0	1.86721
772	FVG	1.RCU	M	14	0	0.120465
773	FVG	2.MC	M	15	0	5.31143	C22.0
774	FVG	1.RCU	F	17	0	2.54894
775	FVG	2.MC	M	13	0	1.26762
776	FVG	1.RCU	M	8	0	10.2478
777	FVG	2.MC	F	15	0	8.22724	C34.9
778	FVG	2.MC	F	6	0	4.91992
779	FVG	2.MC	M	6	0	4.61602
780	FVG	1.RCU	F	14	0	6.05886
781	FVG	2.MC	M	8	0	13.7139
782	FVG	1.RCU	M	6	0	13.8535
783	FVG	2.MC	F	14	0	4.93087
784	FVG	1.RCU	F	9	0	12.0931
785	FVG	1.RCU	M	14	0	6.00411	C32.0	C61
786	FVG	1.RCU	F	15	0	0.531143	C91.9
787	FVG	2.MC	F	15	0	1.01574
788	FVG	2.MC	M	11	0	17.7878
789	FVG	1.RCU	F	12	0	4.38877
790	FVG	1.RCU	F	15	0	12.386
791	FVG	1.RCU	F	12	0	8.72553
792	FVG	1.RCU	F	13	0	12.8433
793	FVG	1.RCU	F	6	0	16.2464
794	FVG	2.MC	M	12	0	16.4079
795	FVG	1.RCU	M	16	0	4.81314
796	FVG	2.MC	F	10	0	14.7187
797	FVG	1.RCU	M	11	0	3.46612
798	FVG	2.MC	M	5	0	11.1786
799	FVG	2.MC	M	16	0	9.42642
800	FVG	1.RCU	F	16	0	2.987
801	FVG	2.MC	F	17	0	1.02943
802	FVG	1.RCU	M	7	0	14.7214
803	FVG	1.RCU	M	9	0	8.98836
804	FVG	2.MC	M	5	0	16.6379
805	FVG	1.RCU	F	13	0	11.2553
806	FVG	2.MC	F	14	0	1.40178
807	FVG	1.RCU	M	15	0	12.2765	C61
808	FVG	1.RCU	M	6	0	8.7447
809	FVG	2.MC	F	14	0	5.21561
810	FVG	1.RCU	F	16	0	4.30938
811	FVG	1.RCU	M	7	0	1.84257
812	FVG	1.RCU	M	5	0	10.2971
813	FVG	1.RCU	F	5	0	4.67899
814	FVG	1.RCU	M	7	0	10.4887
815	FVG	1.RCU	M	9	0	18.2587
816	FVG	1.RCU	M	11	0	11.3402
817	FVG	2.MC	F	14	0	12.0164	C54.1
818	FVG	1.RCU	F	8	0	13.295
819	FVG	2.MC	F	12	0	1.36071	C50.9
820	FVG	1.RCU	M	6	0	17.1088
821	FVG	1.RCU	F	14	0	16.9281
822	FVG	1.RCU	F	6	0	9.70294
823	FVG	1.RCU	M	6	0	15.9617	C20
824	FVG	1.RCU	F	7	0	2.62012
825	FVG	1.RCU	M	15	0	5.97399
826	FVG	1.RCU	M	17	0	1.83162	C32.9	C02.1
827	FVG	1.RCU	M	9	0	0.941821
828	FVG	1.RCU	F	8	0	1.1718
829	FVG	1.RCU	F	6	0	1.33607
830	FVG	2.MC	M	16	0	8.44627	C61
831	FVG	2.MC	F	5	0	5.19644
832	FVG	1.RCU	M	11	0	17.5989
833	FVG	2.MC	F	13	0	17.3333
834	FVG	1.RCU	M	11	0	7.82204
835	FVG	1.RCU	F	17	0	0.0684463
836	FVG	2.MC	M	17	0	0.394251
837	FVG	2.MC	M	5	0	7.8768
838	FVG	2.MC	M	7	0	17.1088
839	FVG	1.RCU	F	15	0	9.78782
840	FVG	1.RCU	F	13	0	8.16427	C54.1
841	FVG	1.RCU	F	9	0	2.52977
842	FVG	1.RCU	M	13	0	4.13689	C18.7	C44.5
843	FVG	1.RCU	M	13	0	3.33744	C61
844	FVG	2.MC	M	8	0	12.1259
845	FVG	2.MC	M	16	0	4.17522	C61
846	FVG	1.RCU	F	16	0	5.20739	C34.9
847	FVG	1.RCU	M	10	0	12.6872
848	FVG	1.RCU	M	10	0	2.60096
849	FVG	1.RCU	M	10	0	2.51608
850	FVG	1.RCU	M	16	0	5.57974
851	FVG	2.MC	M	9	0	13.4565
852	FVG	2.MC	M	9	0	4.71458	C44.3
853	FVG	2.MC	M	4	0	6.30527
854	FVG	1.RCU	F	12	0	17.514
855	FVG	1.RCU	M	15	0	7.90144	C61	C44.6
856	FVG	1.RCU	M	15	0	6.49966	C18.0
857	FVG	1.RCU	M	15	0	9.1499	C20	D41.4
858	FVG	1.RCU	F	15	0	1.82615
859	FVG	1.RCU	M	6	0	14.4175
860	FVG	1.RCU	F	8	0	7.3922
861	FVG	1.RCU	F	7	0	3.66598
862	FVG	1.RCU	M	15	0	5.98494	C61
863	FVG	2.MC	F	15	0	9.10062
864	FVG	2.MC	M	11	0	2.92676
865	FVG	2.MC	F	13	0	8.71732	C44.5
866	FVG	1.RCU	F	15	0	10.9569
867	FVG	2.MC	F	14	0	1.859
868	FVG	1.RCU	F	5	0	18.2533
869	FVG	1.RCU	F	12	0	6.28337
870	FVG	2.MC	F	11	0	13.6071
871	FVG	1.RCU	M	7	0	1.41547
872	FVG	1.RCU	F	17	0	4.05202
873	FVG	1.RCU	F	14	0	3.30459	C20
874	FVG	2.MC	M	8	0	15.05
875	FVG	1.RCU	M	7	0	14.4312
876	FVG	1.RCU	F	15	0	11.217	C44.3
877	FVG	2.MC	M	14	0	10.1739	C61
878	FVG	1.RCU	M	16	0	6.51882	C44.9
879	FVG	2.MC	F	15	0	7.27995
880	FVG	2.MC	M	10	0	18.3847
881	FVG	1.RCU	F	16	0	3.80561
882	FVG	1.RCU	F	16	0	9.27036
883	FVG	1.RCU	M	14	0	12.731
884	FVG	1.RCU	F	10	0	8.35318
885	FVG	2.MC	F	5	0	2.20397
886	FVG	2.MC	M	8	0	5.3306
887	FVG	1.RCU	F	6	0	18.2861
888	FVG	1.RCU	F	13	0	13.0376
889	FVG	1.RCU	M	6	0	2.02601
890	FVG	1.RCU	M	5	0	11.7235
891	FVG	2.MC	M	10	0	9.72485
892	FVG	2.MC	M	9	0	2.62012
893	FVG	1.RCU	M	8	0	15.9644
894	FVG	1.RCU	F	13	0	17.0212
895	FVG	1.RCU	F	4	0	0.785763
896	FVG	2.MC	M	11	0	16.6735	C61
897	FVG	1.RCU	M	13	0	4.5065
898	FVG	1.RCU	F	15	0	3.29363	C90.0
899	FVG	1.RCU	F	12	0	11.2334
900	FVG	1.RCU	M	10	0	15.0856
901	FVG	1.RCU	M	17	0	4.33676
902	FVG	2.MC	M	8	0	1.53593
903	FVG	1.RCU	M	5	0	6.40383
904	FVG	2.MC	F	8	0	11.9726
905	FVG	1.RCU	F	17	0	2.88843
906	FVG	1.RCU	F	15	0	4.88706
907	FVG	1.RCU	M	8	0	11.0007
908	FVG	1.RCU	F	6	0	17.8015
909	FVG	1.RCU	F	17	0	0.0985626	C43.6
910	FVG	2.MC	F	13	0	1.73032
911	FVG	2.MC	M	13	0	13.3799
912	FVG	2.MC	M	14	0	2.58179	C34.1
913	FVG	1.RCU	F	15	0	1.13621
914	FVG	1.RCU	M	14	0	0.695414	C61
915	FVG	2.MC	F	8	0	17.9986
916	FVG	1.RCU	F	17	0	1.72211
917	FVG	1.RCU	M	7	0	3.93155
918	FVG	2.MC	M	6	0	4.68172
919	FVG	1.RCU	M	15	0	2.18207
920	FVG	2.MC	M	7	0	17.8727
921	FVG	2.MC	F	11	0	16.4764
922	FVG	1.RCU	F	16	0	4.76112
923	FVG	1.RCU	F	15	0	3.75359
924	FVG	1.RCU	M	8	0	15.4825
925	FVG	1.RCU	M	17	0	1.56057	C61	D09.0
926	FVG	1.RCU	F	8	0	5.10883
927	FVG	2.MC	M	8	0	8.21081
928	FVG	2.MC	M	7	0	17.4648
929	FVG	1.RCU	M	13	0	15.6249
930	FVG	1.RCU	F	11	0	0.33128
931	FVG	1.RCU	M	10	0	5.71116
932	FVG	2.MC	M	14	0	16.7255	C71.9
933	FVG	1.RCU	F	13	0	0.657084
934	FVG	1.RCU	F	17	0	2.51882
935	FVG	2.MC	M	14	0	3.53183
936	FVG	1.RCU	M	14	0	7.39767
937	FVG	2.MC	M	9	0	16.8871	C44.9
938	FVG	1.RCU	F	13	0	7.15127
939	FVG	1.RCU	M	10	0	10.1164
940	FVG	1.RCU	M	8	0	4.73101
941	FVG	1.RCU	M	10	0	7.28268
942	FVG	1.RCU	M	12	0	8.56674
943	FVG	1.RCU	M	9	0	10.7652	C43.5
944	FVG	2.MC	F	15	0	3.0527	C64
945	FVG	2.MC	F	17	0	0.386037	C18.9
946	FVG	1.RCU	M	7	0	0.364134
947	FVG	2.MC	M	16	0	7.96167	C44.9
948	FVG	2.MC	M	10	0	1.2512
949	FVG	1.RCU	F	16	0	6.69405
950	FVG	1.RCU	M	13	0	5.57426
951	FVG	1.RCU	F	7	0	14.204
952	FVG	2.MC	F	13	0	5.69199
953	FVG	1.RCU	M	6	0	11.2361
954	FVG	1.RCU	M	10	0	5.57974
955	FVG	2.MC	F	16	0	9.33607	C43.5
956	FVG	1.RCU	F	6	0	2.40931
957	FVG	2.MC	F	7	0	13.8891
958	FVG	2.MC	F	12	0	14.7707
959	FVG	2.MC	F	5	0	14.5106
960	FVG	1.RCU	F	15	0	6.38193
961	FVG	2.MC	F	8	0	3.32649
962	FVG	1.RCU	F	11	0	0.462697
963	FVG	1.RCU	F	7	0	15.948
964	FVG	2.MC	M	17	0	0.295688	C20
965	FVG	1.RCU	F	6	0	0.298426
966	FVG	2.MC	M	8	0	8.59685
967	FVG	2.MC	F	9	0	8.52841
968	FVG	1.RCU	M	9	0	7.66872
969	FVG	1.RCU	F	12	0	12.1314
970	FVG	1.RCU	F	17	1	3.10746
971	FVG	1.RCU	M	15	0	4.01643	C18.7
972	FVG	2.MC	M	10	0	1.64271
973	FVG	2.MC	F	13	0	13.4292
974	FVG	1.RCU	M	16	0	3.85216
975	FVG	2.MC	M	8	0	15.8686
976	FVG	1.RCU	M	13	0	3.52909	C18.0
977	FVG	1.RCU	M	4	0	17.076
978	FVG	1.RCU	F	17	0	0.0985626
979	FVG	2.MC	M	10	0	0.733744
980	FVG	1.RCU	F	6	0	12.5175
981	FVG	1.RCU	M	8	0	11.5318
982	FVG	2.MC	M	14	0	0.054757	C22.0
983	FVG	1.RCU	M	12	0	12.6872	C44.5	C64
984	FVG	1.RCU	M	14	0	5.59343	C18.2
985	FVG	1.RCU	F	4	0	0.0520192
986	FVG	1.RCU	M	17	0	2.92402
987	FVG	2.MC	M	7	0	13.3744
988	FVG	1.RCU	F	5	0	4.00274
989	FVG	2.MC	M	5	0	12.6242
990	FVG	1.RCU	M	9	0	4.40794
991	FVG	1.RCU	M	15	0	3.1102
992	FVG	2.MC	F	14	0	13.6427	C44.9	C34.3
993	FVG	1.RCU	F	16	0	1.72485
994	FVG	1.RCU	M	5	0	11.5127
995	FVG	1.RCU	F	12	0	18.7406
996	FVG	1.RCU	F	14	0	13.9576	C67.9	C64
997	FVG	1.RCU	M	13	0	14.1574
998	FVG	1.RCU	M	6	0	2.45038
999	FVG	1.RCU	F	17	0	4.52293
1000	FVG	1.RCU	F	8	0	3.36756
1001	FVG	1.RCU	M	14	0	11.7728	C61
1002	FVG	1.RCU	M	15	0	10.4476	C44.7
1003	FVG	1.RCU	M	8	0	15.1458
1004	FVG	1.RCU	F	7	0	2.50513
1005	FVG	2.MC	M	15	0	7.13484	C43.9	C16.9	C44.6
1006	FVG	1.RCU	M	8	0	5.67283
1007	FVG	1.RCU	F	7	0	1.47844
1008	FVG	2.MC	M	12	0	17.8809	C44.1
1009	FVG	1.RCU	F	6	0	7.95619
1010	FVG	1.RCU	F	17	0	1.577
1011	FVG	1.RCU	F	15	0	10.924
1012	FVG	1.RCU	M	12	0	11.4552	C20
1013	FVG	1.RCU	F	7	0	18.653
1014	FVG	1.RCU	F	16	0	7.12663
1015	FVG	2.MC	F	6	0	4.06023
1016	FVG	1.RCU	F	15	0	12.6461
1017	FVG	1.RCU	M	14	0	2.33812	C61
1018	FVG	2.MC	M	9	0	6.705
1019	FVG	1.RCU	F	5	0	7.22793
1020	FVG	1.RCU	M	16	0	3.02259
1021	FVG	2.MC	M	11	0	13.1608	C18.0
1022	FVG	2.MC	F	15	0	6.86653
1023	FVG	2.MC	M	16	0	0.109514	C61	C44.3
1024	FVG	1.RCU	F	16	0	3.2909
1025	FVG	1.RCU	M	15	0	0.558522	D41.4
1026	FVG	1.RCU	F	5	0	12.397
1027	FVG	2.MC	M	6	0	11.9535
1028	FVG	1.RCU	F	10	0	9.67283
1029	FVG	1.RCU	F	11	0	1.16632	C50.9
1030	FVG	1.RCU	M	16	0	1.16359	C61
1031	FVG	1.RCU	M	5	0	5.42642
1032	FVG	1.RCU	M	13	0	8.98836
1033	FVG	1.RCU	F	16	0	7.23888
1034	FVG	1.RCU	F	15	0	6.46133	C54.1
1035	FVG	1.RCU	F	17	0	1.04038
1036	FVG	2.MC	F	16	0	5.11704	C18.0	C34.9
1037	FVG	1.RCU	M	6	0	12.6543
1038	FVG	1.RCU	F	9	0	16.0657	C56
1039	FVG	1.RCU	F	6	0	4.63792
1040	FVG	1.RCU	M	13	0	17.5606
1041	FVG	1.RCU	M	11	0	11.9562	C61
1042	FVG	1.RCU	M	6	0	5.27036
1043	FVG	1.RCU	M	9	0	9.18001
1044	FVG	1.RCU	M	7	0	5.38261
1045	FVG	1.RCU	F	12	0	7.95893
1046	FVG	2.MC	F	16	0	5.15264
1047	FVG	2.MC	M	4	0	4.77481
1048	FVG	2.MC	F	16	0	3.5373
1049	FVG	2.MC	M	6	0	5.77413
1050	FVG	1.RCU	M	13	0	2.60917
1051	FVG	1.RCU	F	14	0	10.8036
1052	FVG	1.RCU	M	15	0	9.64545
1053	FVG	1.RCU	M	14	0	14.9788
1054	FVG	2.MC	M	4	0	2.37645
1055	FVG	1.RCU	M	7	0	3.04175
1056	FVG	1.RCU	M	5	0	12.7201
1057	FVG	2.MC	M	5	0	17.2348
1058	FVG	2.MC	F	11	0	15.0883
1059	FVG	2.MC	M	13	0	13.7221
1060	FVG	2.MC	M	10	0	10.4504	C34.9
1061	FVG	1.RCU	M	11	0	10.4641
1062	FVG	2.MC	M	7	0	1.54689
1063	FVG	2.MC	M	11	0	2.59822	C17.9
1064	FVG	1.RCU	M	8	0	14.1437
1065	FVG	1.RCU	F	15	0	0.528405
1066	FVG	1.RCU	F	11	0	16.6352
1067	FVG	1.RCU	M	6	0	15.447
1068	FVG	1.RCU	M	16	0	0.0410678
1069	FVG	1.RCU	M	7	0	13.9247
1070	FVG	2.MC	M	16	0	5.34155
1071	FVG	1.RCU	F	5	0	12
1072	FVG	2.MC	F	5	0	10.5544
1073	FVG	2.MC	F	16	0	8.19713
1074	FVG	1.RCU	F	14	0	12.3285	C32.0
1075	FVG	1.RCU	M	13	0	1.99316
1076	FVG	2.MC	F	8	0	15.2033
1077	FVG	2.MC	F	15	0	11.3812
1078	FVG	1.RCU	F	12	0	10.3682
1079	FVG	1.RCU	F	7	0	16.6105
1080	FVG	2.MC	F	16	0	1.2512
1081	FVG	2.MC	F	11	0	0.517454
1082	FVG	1.RCU	F	17	0	0.678987
1083	FVG	1.RCU	F	7	0	14.089
1084	FVG	1.RCU	M	10	0	0.386037
1085	FVG	2.MC	M	11	0	7.2115	D41.4
1086	FVG	2.MC	M	14	0	0.676249	C34.3
1087	FVG	1.RCU	F	10	0	2.51608
1088	FVG	2.MC	F	17	0	0.405202
1089	FVG	1.RCU	F	5	0	2.62286
1090	FVG	1.RCU	F	11	0	11.2444
1091	FVG	2.MC	F	9	0	15.1458
1092	FVG	2.MC	F	13	0	4.37235
1093	FVG	1.RCU	F	13	0	0.498289
1094	FVG	1.RCU	M	10	0	15.7016
1095	FVG	2.MC	F	7	0	10.1355
1096	FVG	2.MC	M	14	0	1.0705	C44.5
1097	FVG	2.MC	F	9	0	12.3559
1098	FVG	2.MC	F	12	0	15.5647	C44.3
1099	FVG	1.RCU	F	13	0	11.9233	C64	C54.1
1100	FVG	1.RCU	F	13	0	10.1191
1101	FVG	1.RCU	M	13	0	5.07871
1102	FVG	2.MC	M	13	0	2.31896
1103	FVG	1.RCU	M	14	0	10.9788	C34.9
1104	FVG	1.RCU	F	4	0	17.1691
1105	FVG	2.MC	M	14	0	7.44422
1106	FVG	1.RCU	M	11	0	17.9001	C44.2
1107	FVG	2.MC	M	11	0	18.1547
1108	FVG	1.RCU	F	9	0	18.0561
1109	FVG	1.RCU	F	4	0	0.925394
1110	FVG	1.RCU	F	17	0	1.44832
1111	FVG	1.RCU	F	12	0	1.32238
1112	FVG	2.MC	M	16	0	3.87132	C61	C44.9
1113	FVG	1.RCU	M	9	0	1.39904
1114	FVG	1.RCU	F	15	0	6.32444
1115	FVG	1.RCU	F	8	0	10.1574
1116	FVG	2.MC	M	12	0	11.1786
1117	FVG	2.MC	M	10	0	17.3634
1118	FVG	1.RCU	M	11	0	6.36277
1119	FVG	1.RCU	M	13	0	4.37235	C16.0
1120	FVG	1.RCU	M	15	0	4.36413	C61	C67.9
1121	FVG	2.MC	F	8	0	15.5537
1122	FVG	2.MC	F	15	0	2.25873
1123	FVG	1.RCU	M	6	0	2.31348
1124	FVG	1.RCU	M	12	0	15.4524
1125	FVG	2.MC	F	8	0	16.4983
1126	FVG	2.MC	F	8	0	6.61465
1127	FVG	1.RCU	M	9	0	17.1855
1128	FVG	1.RCU	M	12	0	17.1882	C25.9
1129	FVG	1.RCU	F	16	0	1.15537
1130	FVG	1.RCU	M	15	0	1.99589	C61
1131	FVG	2.MC	F	16	0	6.43943	C16.9
1132	FVG	1.RCU	F	11	0	7.75633
1133	FVG	2.MC	F	14	0	16.1862
1134	FVG	2.MC	M	9	0	7.35934
1135	FVG	2.MC	F	8	0	2.10815
1136	FVG	1.RCU	M	15	0	4.27105	C34.1
1137	FVG	2.MC	M	11	0	5.68378
1138	FVG	2.MC	M	17	0	2.56537
1139	FVG	1.RCU	F	7	0	2.05065
1140	FVG	2.MC	F	10	0	13.8426
1141	FVG	1.RCU	M	5	0	15.8056
1142	FVG	2.MC	M	5	0	6.47228
1143	FVG	2.MC	F	16	0	5.59069
1144	FVG	2.MC	F	16	0	1.52772
1145	FVG	1.RCU	M	8	0	17.0568
1146	FVG	1.RCU	M	9	0	18.3025
1147	FVG	1.RCU	F	15	0	2.21766
1148	FVG	1.RCU	M	13	0	0.854209
1149	FVG	1.RCU	M	16	0	8.44353
1150	FVG	2.MC	M	5	0	6.36003
1151	FVG	1.RCU	M	9	0	16.2519
1152	FVG	2.MC	M	14	1	2.74333
1153	FVG	2.MC	M	13	0	11.9343
1154	FVG	1.RCU	M	12	0	2.28063
1155	FVG	1.RCU	F	15	0	2.11636
1156	FVG	1.RCU	M	8	0	5.96578
1157	FVG	2.MC	F	6	0	18.6146
1158	FVG	1.RCU	M	7	0	4.98289
1159	FVG	1.RCU	M	14	0	17.7112
1160	FVG	1.RCU	F	12	0	14.2012	C25.9
1161	FVG	2.MC	M	14	0	0.95551
1162	FVG	2.MC	F	16	0	5.86721
1163	FVG	2.MC	F	15	0	4.24093
1164	FVG	2.MC	F	16	0	5.79603
1165	FVG	1.RCU	F	13	0	13.1225
1166	FVG	1.RCU	M	8	0	0.637919
1167	FVG	2.MC	F	17	0	2.4449	C44.3
1168	FVG	2.MC	F	5	0	0.591376
1169	FVG	1.RCU	M	10	0	18.2231
1170	FVG	1.RCU	M	15	0	8.35044
1171	FVG	1.RCU	M	7	0	9.53046
1172	FVG	1.RCU	F	11	0	15.655
1173	FVG	1.RCU	M	16	0	5.13347	C61
1174	FVG	1.RCU	F	9	0	2.03696
1175	FVG	2.MC	M	14	0	3.91513	C61
1176	FVG	2.MC	F	11	0	14.5462
1177	FVG	1.RCU	M	7	0	6.26146
1178	FVG	2.MC	F	7	0	17.3114
1179	FVG	1.RCU	F	7	0	9.76318
1180	FVG	2.MC	F	12	0	9.40726
1181	FVG	1.RCU	M	14	0	1.41547
1182	FVG	1.RCU	F	7	0	4.19986
1183	FVG	1.RCU	M	8	0	15.4798
1184	FVG	1.RCU	F	15	0	1.71389	C44.9
1185	FVG	2.MC	M	8	0	6.0178
1186	FVG	1.RCU	M	13	0	3.08282	C44.5
1187	FVG	2.MC	M	16	0	5.2293
1188	FVG	1.RCU	F	12	0	16.8077
1189	FVG	1.RCU	F	17	0	0.262834	C34.9
1190	FVG	1.RCU	F	8	0	5.59069
1191	FVG	1.RCU	M	12	0	2.51608	C80.0
1192	FVG	1.RCU	M	7	0	7.56194
1193	FVG	2.MC	F	7	0	1.859
1194	FVG	2.MC	M	16	0	1.63723	C44.3	C34.9
1195	FVG	1.RCU	M	11	0	11.9836
1196	FVG	1.RCU	M	10	0	4.78576
1197	FVG	1.RCU	F	16	0	1.62355
1198	FVG	2.MC	M	5	0	7.26078
1199	FVG	1.RCU	M	15	0	8.44627	C44.9
1200	FVG	1.RCU	M	12	0	16.9062
1201	FVG	2.MC	M	8	0	9.56879	C44.3
1202	FVG	2.MC	M	15	0	1.01027
1203	FVG	2.MC	M	7	0	7.98905
1204	FVG	2.MC	M	14	0	1.35797	C61	C34.9
1205	FVG	1.RCU	F	16	0	8.83231
1206	FVG	2.MC	F	15	0	8.0219	C44.4
1207	FVG	1.RCU	M	16	0	2.41205	C16.0	C02.1
1208	FVG	1.RCU	F	7	0	2.7269
1209	FVG	2.MC	F	5	0	1.86174
1210	FVG	1.RCU	M	11	0	15.1786
1211	FVG	2.MC	M	6	0	7.46338
1212	FVG	1.RCU	F	14	0	15.1348
1213	FVG	1.RCU	M	13	0	3.55099
1214	FVG	1.RCU	F	17	0	3.35661
1215	FVG	2.MC	M	7	0	11.9918
1216	FVG	1.RCU	M	7	0	15.8111
1217	FVG	2.MC	F	11	0	13.7988	C73
1218	FVG	1.RCU	M	12	0	1.30869	C61
1219	FVG	2.MC	F	10	0	2.0616
1220	FVG	1.RCU	F	17	0	0.312115	C34.9
1221	FVG	1.RCU	M	7	0	9.06502
1222	FVG	1.RCU	M	8	0	7.70157
1223	FVG	1.RCU	F	14	0	12.0794
1224	FVG	2.MC	M	10	0	0.1013
1225	FVG	1.RCU	F	6	0	7.93977
1226	FVG	2.MC	M	9	0	9.28131
1227	FVG	2.MC	M	9	0	2.60096
1228	FVG	1.RCU	M	16	0	6.63655	C61
1229	FVG	1.RCU	M	15	0	0.837782	C22.0
1230	FVG	1.RCU	M	10	0	1.93566
1231	FVG	1.RCU	F	16	0	6.51335	C18.4
1232	FVG	2.MC	F	13	0	13.9384
1233	FVG	1.RCU	M	8	0	6.18754
1234	FVG	1.RCU	F	14	0	10.3463
1235	FVG	2.MC	M	13	0	2.29706	C25.9
1236	FVG	1.RCU	F	9	0	6.3655
1237	FVG	2.MC	F	13	0	5.64819
1238	FVG	1.RCU	F	16	0	0.0054757
1239	FVG	1.RCU	M	15	0	10.6119	C61
1240	FVG	1.RCU	F	15	0	1.51129	C50.9
1241	FVG	2.MC	F	6	0	10.7953
1242	FVG	1.RCU	F	13	0	0.271047	C73
1243	FVG	1.RCU	M	6	0	12.8569
1244	FVG	2.MC	M	15	1	12.5996
1245	FVG	2.MC	M	10	0	6.92402
1246	FVG	1.RCU	M	6	0	7.97536
1247	FVG	1.RCU	F	13	0	13.6975
1248	FVG	1.RCU	F	17	0	0.00273785
1249	FVG	2.MC	M	11	0	15.9754
1250	FVG	1.RCU	F	9	0	5.30048
1251	FVG	1.RCU	M	5	0	8.85969
1252	FVG	2.MC	M	14	0	4.1807
1253	FVG	1.RCU	M	11	0	11.3812
1254	FVG	1.RCU	M	6	0	8.9692
1255	FVG	1.RCU	M	12	0	11.8111	C61
1256	FVG	1.RCU	M	9	0	14.256
1257	FVG	1.RCU	F	10	0	5.46749
1258	FVG	2.MC	F	12	0	7.12389	C50.9
1259	FVG	2.MC	F	5	0	17.0349
1260	FVG	1.RCU	F	5	0	18.2012
1261	FVG	1.RCU	F	12	0	14.705
1262	FVG	1.RCU	M	16	0	2.52977	C44.4	C34.9
1263	FVG	1.RCU	F	10	0	1.24572
1264	FVG	2.MC	M	10	0	16.7858
1265	FVG	1.RCU	M	8	0	5.62902	C92.1
1266	FVG	1.RCU	M	15	0	10.8912
1267	FVG	1.RCU	F	17	0	0.251882
1268	FVG	1.RCU	F	14	0	3.33744	C34.9
1269	FVG	1.RCU	F	8	0	17.5168
1270	FVG	2.MC	F	13	0	8.39151
1271	FVG	1.RCU	F	5	0	17.076
1272	FVG	1.RCU	F	17	0	1.90828
1273	FVG	1.RCU	M	7	0	13.0103
1274	FVG	2.MC	M	4	0	3.89596
1275	FVG	1.RCU	F	16	0	2.19576
1276	FVG	1.RCU	F	13	0	14.4367
1277	FVG	1.RCU	F	17	0	0.284736
1278	FVG	1.RCU	F	17	0	2.79808
1279	FVG	2.MC	M	16	0	0.0383299
1280	FVG	2.MC	F	8	0	4.01643
1281	FVG	2.MC	M	13	0	1.30595
1282	FVG	2.MC	M	14	0	2.98426
1283	FVG	2.MC	M	15	0	11.2389	C67.9
1284	FVG	1.RCU	M	4	0	5.62902
1285	FVG	1.RCU	F	11	0	16.679
1286	FVG	1.RCU	F	11	0	0.799452
1287	FVG	2.MC	F	17	0	4.71732
1288	FVG	2.MC	M	8	0	14.8118
1289	FVG	2.MC	F	5	0	18.3984
1290	FVG	1.RCU	M	16	1	5.65366
1291	FVG	1.RCU	F	10	0	9.36345
1292	FVG	1.RCU	M	9	0	2.34634
1293	FVG	2.MC	F	7	0	0.851472
1294	FVG	1.RCU	F	15	0	1.83984
1295	FVG	1.RCU	M	15	0	3.01711	C61
1296	FVG	1.RCU	M	17	0	1.82067	C61	C44.6
1297	FVG	1.RCU	F	16	0	7.84942
1298	FVG	1.RCU	M	8	0	6.16564
1299	FVG	2.MC	M	7	0	14.8474
1300	FVG	1.RCU	M	9	0	15.0198
1301	FVG	1.RCU	M	6	0	11.5264
1302	FVG	1.RCU	M	16	0	0.900753	C61
1303	FVG	1.RCU	M	15	0	1.67283
1304	FVG	2.MC	M	7	0	14.9733
1305	FVG	2.MC	M	8	0	10.0671
1306	FVG	2.MC	M	9	0	4.52293
1307	FVG	2.MC	F	8	0	17.8426
1308	FVG	2.MC	M	15	0	11.4524
1309	FVG	1.RCU	M	17	0	2.83641
1310	FVG	2.MC	F	10	0	0.77755
1311	FVG	1.RCU	M	8	0	11.707
1312	FVG	2.MC	F	14	0	8.60233	C50.9
1313	FVG	2.MC	M	7	0	8.61602
1314	FVG	1.RCU	F	7	0	17.6564
1315	FVG	2.MC	M	12	0	5.99863	C18.2
1316	FVG	1.RCU	M	17	0	1.48665	D41.4
1317	FVG	1.RCU	M	7	0	8.56947
1318	FVG	2.MC	F	7	0	14.2204
1319	FVG	2.MC	M	14	0	1.1937
1320	FVG	1.RCU	F	6	0	14.8583
1321	FVG	2.MC	M	17	0	1.97125
1322	FVG	2.MC	F	14	0	9.49213	C85.7
1323	FVG	2.MC	M	17	0	0.84052
1324	FVG	1.RCU	M	7	0	17.859
1325	FVG	2.MC	M	12	0	15.4825	C61
1326	FVG	2.MC	M	14	0	11.2279	C44.3
1327	FVG	1.RCU	M	6	0	8.31211
1328	FVG	2.MC	F	16	0	4.94456
1329	FVG	1.RCU	F	13	0	1.3744	C44.9
1330	FVG	2.MC	M	6	0	1.43463
1331	FVG	2.MC	F	10	0	16.3149	C20
1332	FVG	1.RCU	F	16	0	6.5243	C44.0
1333	FVG	1.RCU	F	16	0	0.104038
1334	FVG	1.RCU	M	13	0	5.59617
1335	FVG	2.MC	M	13	0	0.372348
1336	FVG	1.RCU	M	9	0	15.6578
1337	FVG	1.RCU	M	9	0	9.07598
1338	FVG	1.RCU	M	9	0	3.10746
1339	FVG	2.MC	M	12	0	11.729
1340	FVG	2.MC	M	16	0	1.70842	C44.4
1341	FVG	1.RCU	M	11	0	5.67009
1342	FVG	1.RCU	F	17	0	0.413415
1343	FVG	1.RCU	M	14	0	6.15195	C67.3
1344	FVG	1.RCU	F	5	0	16.4819
1345	FVG	1.RCU	M	13	0	3.16769
1346	FVG	1.RCU	F	12	0	5.7358	C18.0
1347	FVG	1.RCU	M	10	0	9.7796
1348	FVG	1.RCU	M	14	0	15.5099	C44.7
1349	FVG	1.RCU	M	14	0	5.45106
1350	FVG	1.RCU	F	7	0	9.42916
1351	FVG	1.RCU	F	5	0	11.8631
1352	FVG	1.RCU	F	9	0	16.0027	C44.3
1353	FVG	2.MC	M	13	0	0.229979
1354	FVG	1.RCU	M	10	0	14.4148
1355	FVG	1.RCU	F	10	0	3.95346
1356	FVG	1.RCU	M	8	0	4.58316
1357	FVG	2.MC	M	13	0	15.6222
1358	FVG	1.RCU	F	6	0	14.0068
1359	FVG	1.RCU	F	17	0	0.50924	C04.0
1360	FVG	1.RCU	M	17	0	0.544832	C18.0
1361	FVG	2.MC	F	14	0	11.8877
1362	FVG	1.RCU	F	11	0	12.8898
1363	FVG	1.RCU	M	12	0	0.435318
1364	FVG	1.RCU	F	8	0	5.68652
1365	FVG	1.RCU	M	6	0	6.92129
1366	FVG	2.MC	F	14	0	7.32101
1367	FVG	2.MC	F	9	0	0.229979
1368	FVG	1.RCU	M	11	0	2.93771	C25.9
1369	FVG	1.RCU	M	4	0	9.66188
1370	FVG	1.RCU	M	10	0	3.83299
1371	FVG	2.MC	M	16	0	2.91307	C34.9
1372	FVG	1.RCU	M	10	0	17.2813
1373	FVG	1.RCU	M	13	1	0.0821355
1374	FVG	1.RCU	M	12	0	0.982888
1375	FVG	2.MC	F	15	0	10.9979	C44.3
1376	FVG	2.MC	M	15	0	9.76044
1377	FVG	2.MC	F	13	1	18.6229
1378	FVG	1.RCU	F	7	0	2.42847
1379	FVG	1.RCU	M	9	0	2.09446
1380	FVG	2.MC	M	8	0	0.54757
1381	FVG	1.RCU	F	11	0	14.1739
1382	FVG	2.MC	F	7	0	10.3847
1383	FVG	1.RCU	F	8	0	8.65161	C50.9
1384	FVG	1.RCU	F	10	0	14.8337
1385	FVG	2.MC	M	11	0	2.27789
1386	FVG	2.MC	M	7	0	2.50787
1387	FVG	1.RCU	M	11	0	4.57769
1388	FVG	1.RCU	M	13	0	15.2498
1389	FVG	1.RCU	F	10	0	10.883
1390	FVG	1.RCU	F	14	0	15.0637
1391	FVG	2.MC	M	7	0	18.6146
1392	FVG	1.RCU	M	6	0	0.0136893
1393	FVG	1.RCU	F	14	0	1.45654
1394	FVG	1.RCU	M	8	0	13.8919
1395	FVG	2.MC	F	8	0	6.20397
1396	FVG	2.MC	F	13	0	8.82683
1397	FVG	2.MC	M	5	0	9.9603
1398	FVG	1.RCU	M	17	0	2.5681
1399	FVG	1.RCU	M	13	0	3.47707	C80.0
1400	FVG	1.RCU	M	11	0	5.82067
1401	FVG	1.RCU	M	10	0	10.4504
1402	FVG	1.RCU	F	17	0	2.4011	C50.9	C44.2
1403	FVG	2.MC	F	15	0	12.8214
1404	FVG	2.MC	M	15	0	2.65845
1405	FVG	1.RCU	M	8	0	6.6256
1406	FVG	1.RCU	M	10	0	5.61807
1407	FVG	2.MC	F	8	0	13.3936
1408	FVG	1.RCU	M	17	0	3.46612
1409	FVG	1.RCU	M	6	0	4.60233
1410	FVG	1.RCU	M	14	0	1.9165
1411	FVG	2.MC	M	16	0	0.380561
1412	FVG	1.RCU	F	15	0	1.56331	C34.1
1413	FVG	1.RCU	M	15	0	0.0136893	C61
1414	FVG	2.MC	M	13	0	17.3854
1415	FVG	1.RCU	M	7	0	8.98289
1416	FVG	2.MC	M	9	0	2.55715
1417	FVG	2.MC	F	7	0	13.974
1418	FVG	1.RCU	F	13	0	14.5845	C57.4
1419	FVG	1.RCU	F	6	0	8.19986
1420	FVG	2.MC	M	16	0	4.92813	C34.9
1421	FVG	1.RCU	M	7	0	12.0219
1422	FVG	1.RCU	F	6	0	18.4997
1423	FVG	2.MC	M	13	0	3.41136
1424	FVG	1.RCU	F	11	0	2.88022
1425	FVG	1.RCU	F	5	0	18.6256
1426	FVG	1.RCU	F	8	0	15.3949
1427	FVG	2.MC	F	6	0	11.1595
1428	FVG	1.RCU	M	15	0	1.57153
1429	FVG	1.RCU	M	11	0	16.7447
1430	FVG	1.RCU	F	7	0	15.3457
1431	FVG	1.RCU	M	13	0	1.42094	C69.2
1432	FVG	2.MC	F	5	0	16.8898	C53.0
1433	FVG	1.RCU	F	16	0	8.3039
1434	FVG	1.RCU	M	10	0	8.28474
1435	FVG	1.RCU	F	10	0	17.2786
1436	FVG	1.RCU	M	5	0	15.8056
1437	FVG	2.MC	M	9	0	3.56468	C44.4
1438	FVG	2.MC	M	16	0	0.287474	C61
1439	FVG	1.RCU	F	14	0	1.45106	C44.3
1440	FVG	1.RCU	M	10	0	16.386
1441	FVG	1.RCU	M	8	0	6.31075
1442	FVG	2.MC	M	6	0	8.73648
1443	FVG	1.RCU	M	16	0	1.1937	C61	C18.7
1444	FVG	2.MC	M	14	0	15.1075	C61
1445	FVG	2.MC	F	6	0	7.16769
1446	FVG	1.RCU	M	14	0	10.3628
1447	FVG	2.MC	F	8	0	6.51608
1448	FVG	1.RCU	F	10	0	8.71732
1449	FVG	1.RCU	F	6	0	7.95072
1450	FVG	2.MC	F	15	0	9.83984	C51.0
1451	FVG	1.RCU	F	5	0	14.1793
1452	FVG	1.RCU	M	9	0	12.835
1453	FVG	1.RCU	F	17	0	2.69678
1454	FVG	2.MC	F	17	0	0.377823
1455	FVG	1.RCU	F	17	0	0.99384
1456	FVG	1.RCU	F	7	0	13.6153	C18.7
1457	FVG	1.RCU	F	5	0	3.20329
1458	FVG	2.MC	F	7	0	18.2259
1459	FVG	2.MC	M	12	0	1.22382	C32.9
1460	FVG	1.RCU	M	7	0	8.54757
1461	FVG	1.RCU	M	11	0	16.7091
1462	FVG	2.MC	F	12	0	17.2704
1463	FVG	2.MC	M	11	0	17.9247	C67.9
1464	FVG	1.RCU	F	13	0	1.20192
1465	FVG	1.RCU	M	11	0	5.9384	C18.7
1466	FVG	1.RCU	F	5	0	14.8145
1467	FVG	2.MC	F	13	0	3.66598
1468	FVG	1.RCU	F	14	0	9.6564
1469	FVG	1.RCU	M	9	0	0.648871
1470	FVG	1.RCU	M	13	0	18.4339
1471	FVG	2.MC	M	16	0	5.80972
1472	FVG	1.RCU	M	14	0	4.75291
1473	FVG	1.RCU	M	8	0	10.1821
1474	FVG	2.MC	F	8	0	11.7481
1475	FVG	2.MC	M	10	0	17.7632
1476	FVG	2.MC	F	16	0	4.04928
1477	FVG	2.MC	F	7	0	5.56057
1478	FVG	1.RCU	F	6	0	8.45722
1479	FVG	1.RCU	F	12	0	4.65435
1480	FVG	2.MC	M	10	0	15.9836
1481	FVG	1.RCU	F	5	0	1.31143
1482	FVG	2.MC	F	14	0	7.44695	C50.9	C15.9
1483	FVG	2.MC	M	11	0	2.2642
1484	FVG	1.RCU	M	8	0	11.6304	C68.8
1485	FVG	2.MC	F	16	0	6.38467	C18.0
1486	FVG	2.MC	F	16	0	3.18138	C18.7	C44.3	C16.9
1487	FVG	1.RCU	F	17	0	1.20465
1488	FVG	1.RCU	M	16	0	1.49213	C64	C61
1489	FVG	2.MC	M	15	0	2.68309	C85.7
1490	FVG	2.MC	M	9	0	11.5428
1491	FVG	2.MC	F	12	0	0.205339	C45.1
1492	FVG	1.RCU	F	12	0	6.06982
1493	FVG	1.RCU	M	17	0	0.837782	C44.2
1494	FVG	1.RCU	F	11	0	14.1383
1495	FVG	1.RCU	M	14	0	3.42779
1496	FVG	2.MC	M	10	0	8.41889
1497	FVG	2.MC	F	9	0	14.4066
1498	FVG	2.MC	M	13	0	6.74333
1499	FVG	1.RCU	M	14	0	17.4237
1500	FVG	1.RCU	M	8	0	1.79877
1501	FVG	1.RCU	M	9	0	4.92266
1502	FVG	2.MC	F	17	0	3.02533
1503	FVG	1.RCU	M	14	0	10.976
1504	FVG	1.RCU	F	10	0	11.7098
1505	FVG	1.RCU	F	5	0	3.14853
1506	FVG	2.MC	F	17	0	0.678987
1507	FVG	2.MC	M	14	0	15.6851
1508	FVG	1.RCU	M	5	0	11.8275
1509	FVG	1.RCU	M	7	0	4.56126
1510	FVG	1.RCU	M	6	0	14.0014
1511	FVG	1.RCU	M	11	0	15.4086	C83.0
1512	FVG	1.RCU	F	16	0	0.336756	C67.9
1513	FVG	2.MC	M	8	0	1.05133
1514	FVG	2.MC	M	4	0	10.4613
1515	FVG	1.RCU	F	10	0	2.95688
1516	FVG	1.RCU	M	15	0	2.84463	C83.3
1517	FVG	1.RCU	F	13	0	16.1232
1518	FVG	1.RCU	F	7	0	14.3409
1519	FVG	2.MC	F	10	0	16.8241
1520	FVG	1.RCU	M	13	0	4.46543
1521	FVG	2.MC	F	12	0	3.37851
1522	FVG	2.MC	F	5	0	13.4401
1523	FVG	1.RCU	M	7	0	6.67214
1524	FVG	1.RCU	F	10	0	13.3826
1525	FVG	1.RCU	F	11	0	11.4442
1526	FVG	2.MC	M	7	0	1.18275
1527	FVG	1.RCU	F	8	0	11.3128
1528	FVG	2.MC	F	9	0	4.14237
1529	FVG	1.RCU	M	7	0	12.4928
1530	FVG	2.MC	M	13	0	13.2594
1531	FVG	2.MC	F	12	0	0.232717
1532	FVG	2.MC	F	16	0	3.13484
1533	FVG	1.RCU	M	7	0	11.2799
1534	FVG	1.RCU	F	14	0	10.2094	C16.9
1535	FVG	2.MC	M	5	0	6.61739
1536	FVG	2.MC	M	8	0	7.19233
1537	FVG	2.MC	M	6	0	16.1752
1538	FVG	1.RCU	F	9	0	9.97947
1539	FVG	1.RCU	F	16	0	1.3744
1540	FVG	1.RCU	F	8	0	1.83436
1541	FVG	2.MC	M	6	0	6.51608
1542	FVG	2.MC	F	15	0	0.054757	C50.9	C71.9
1543	FVG	1.RCU	M	7	0	0.616016
1544	FVG	2.MC	F	7	0	18.5654	C43.5
1545	FVG	1.RCU	M	12	0	4.24914
1546	FVG	1.RCU	M	16	0	1.31964
1547	FVG	1.RCU	F	6	0	2.12731	C91.0
1548	FVG	2.MC	F	13	0	14.8309
1549	FVG	2.MC	F	5	0	9.43463
1550	FVG	1.RCU	M	13	0	9.18001
1551	FVG	1.RCU	M	8	0	1.41821
1552	FVG	2.MC	F	16	0	0.265572
1553	FVG	1.RCU	M	14	0	3.64408
1554	FVG	1.RCU	M	16	0	4.83778
1555	FVG	2.MC	M	17	1	4.00274
1556	FVG	1.RCU	M	16	0	8.21081	C64
1557	FVG	2.MC	M	15	0	6.60643
1558	FVG	2.MC	M	7	0	1.14442
1559	FVG	1.RCU	M	11	0	8.75565
1560	FVG	1.RCU	M	11	0	14.6886	C44.6
1561	FVG	2.MC	M	13	0	2.1848
1562	FVG	1.RCU	F	8	0	5.88364
1563	FVG	2.MC	M	13	0	0.5859
1564	FVG	1.RCU	M	14	0	9.3525
1565	FVG	1.RCU	F	7	0	7.08282
1566	FVG	1.RCU	M	14	0	10.3135	C50.9
1567	FVG	1.RCU	M	15	0	2.39288
1568	FVG	1.RCU	M	13	0	14.0589	C44.5
1569	FVG	2.MC	M	17	0	4.282	C61
1570	FVG	2.MC	F	9	0	17.0623	C53.0
1571	FVG	1.RCU	F	16	0	0.303901
1572	FVG	1.RCU	F	6	0	5.64819
1573	FVG	1.RCU	M	14	0	5.11704
1574	FVG	1.RCU	M	5	0	18.3326
1575	FVG	1.RCU	F	14	0	12.345	C44.7
1576	FVG	1.RCU	F	5	0	11.3429
1577	FVG	1.RCU	F	9	0	14.6283
1578	FVG	1.RCU	M	8	0	4.37509
1579	FVG	2.MC	M	15	0	5.83984
1580	FVG	1.RCU	F	5	0	15.4716
1581	FVG	1.RCU	M	9	0	15.7125
1582	FVG	1.RCU	M	10	0	3.47707
1583	FVG	1.RCU	M	15	0	5.19097	C18.7
1584	FVG	1.RCU	M	10	0	8.2601
1585	FVG	1.RCU	M	9	0	18.3354
1586	FVG	2.MC	F	15	0	2.92129
1587	FVG	2.MC	F	6	0	1.30595
1588	FVG	1.RCU	F	10	0	15.3183
1589	FVG	1.RCU	F	17	0	2.29979
1590	FVG	1.RCU	F	11	0	11.551
1591	FVG	1.RCU	M	16	0	1.39357
1592	FVG	1.RCU	M	9	0	3.15674
1593	FVG	1.RCU	M	12	0	11.8795	C61
1594	FVG	2.MC	M	8	0	3.54552
1595	FVG	2.MC	F	15	0	5.27036	C16.2
1596	FVG	2.MC	F	17	0	1.10062
1597	FVG	1.RCU	M	15	0	0.366872	C67.9
1598	FVG	2.MC	M	11	0	3.35387
1599	FVG	1.RCU	M	7	0	6.37645
1600	FVG	1.RCU	F	7	0	1.44011
1601	FVG	1.RCU	M	17	0	2.30253	C61
1602	FVG	1.RCU	F	4	0	5.38535
1603	FVG	1.RCU	M	14	0	10.5243
1604	FVG	1.RCU	F	17	0	1.10062	C18.7
1605	FVG	2.MC	F	4	0	15.4086	C51.9
1606	FVG	1.RCU	M	10	0	14.6585
1607	FVG	2.MC	M	9	0	0.213552
1608	FVG	2.MC	M	14	0	9.72485
1609	FVG	1.RCU	M	7	0	3.84394
1610	FVG	2.MC	F	17	0	0.44627
1611	FVG	1.RCU	M	10	0	4.46817
1612	FVG	1.RCU	M	8	0	14.1821
1613	FVG	2.MC	F	11	0	17.7303
1614	FVG	2.MC	F	7	0	16.4956
1615	FVG	1.RCU	F	17	0	0.317591
1616	FVG	1.RCU	F	15	0	1.31691
1617	FVG	1.RCU	F	6	0	13.8234
1618	FVG	1.RCU	M	6	0	14.7789
1619	FVG	1.RCU	M	14	0	3.85216
1620	FVG	1.RCU	M	11	0	7.55099	C18.7
1621	FVG	1.RCU	M	15	0	0.985626
1622	FVG	1.RCU	F	7	0	3.63587
1623	FVG	1.RCU	M	11	0	9.77687
1624	FVG	1.RCU	F	13	0	7.03628	C44.1
1625	FVG	1.RCU	F	5	0	17.7604
1626	FVG	1.RCU	M	7	0	5.72485
1627	FVG	1.RCU	M	11	0	16.4052	C61
1628	FVG	1.RCU	M	11	0	17.4757	C61
1629	FVG	1.RCU	M	6	0	9.56331
1630	FVG	2.MC	M	10	0	1.11431
1631	FVG	1.RCU	M	6	0	15.0253
1632	FVG	2.MC	F	13	0	16.2355
1633	FVG	1.RCU	M	6	0	14.3792
1634	FVG	1.RCU	M	16	0	3.12663
1635	FVG	1.RCU	F	14	0	12.1451
1636	FVG	2.MC	M	6	0	5.66461
1637	FVG	1.RCU	F	17	0	0.684463
1638	FVG	1.RCU	M	11	0	7.58932
1639	FVG	1.RCU	M	15	0	5.62355	C25.0
1640	FVG	1.RCU	M	14	0	2.57084	C61
1641	FVG	1.RCU	M	11	0	2.47775
1642	FVG	2.MC	M	12	0	5.57153
1643	FVG	2.MC	M	14	0	2.26694
1644	FVG	1.RCU	F	17	0	1.82341
1645	FVG	1.RCU	F	5	0	3.60849
1646	FVG	1.RCU	F	15	0	8.72827	C54.1
1647	FVG	2.MC	F	17	0	0.438056	C18.2
1648	FVG	2.MC	F	16	0	5.05955
1649	FVG	1.RCU	M	5	0	15.1157	C43.6
1650	FVG	1.RCU	M	14	0	2.05339
1651	FVG	1.RCU	F	8	0	15.3101
1652	FVG	1.RCU	F	11	0	0.999316
1653	FVG	1.RCU	M	10	0	16.23
1654	FVG	1.RCU	M	15	0	14.2943
1655	FVG	2.MC	M	6	0	17.306
1656	FVG	1.RCU	M	15	0	9.94114	C34.9
1657	FVG	2.MC	M	11	0	9.39083
1658	FVG	1.RCU	M	7	0	16.0192
1659	FVG	1.RCU	F	15	0	0.73922
1660	FVG	1.RCU	M	5	0	5.74949
1661	FVG	2.MC	M	13	0	4.58316
1662	FVG	1.RCU	M	10	0	1.40178
1663	FVG	2.MC	M	16	0	5.7796
1664	FVG	1.RCU	M	8	0	8.52567
1665	FVG	1.RCU	F	17	0	2.00684
1666	FVG	2.MC	F	11	0	1.1718	C56
1667	FVG	2.MC	M	12	0	9.68378
1668	FVG	2.MC	M	12	0	4.81588
1669	FVG	2.MC	F	8	0	14.1875
1670	FVG	2.MC	M	14	0	0.229979	C44.3
1671	FVG	1.RCU	M	11	0	3.4141
1672	FVG	2.MC	M	11	0	15.6605
1673	FVG	2.MC	M	16	0	1.88364
1674	FVG	1.RCU	F	17	0	1.02122
1675	FVG	2.MC	M	6	0	5.34155
1676	FVG	2.MC	M	15	0	4.88159
1677	FVG	2.MC	F	16	0	1.45106	C81.2	C50.4
1678	FVG	1.RCU	F	16	0	4.88706
1679	FVG	1.RCU	M	14	0	4.97741
1680	FVG	1.RCU	M	15	0	2.57632	C44.3	C18.0
1681	FVG	1.RCU	M	11	0	14.078
1682	FVG	2.MC	M	10	0	3.80014
1683	FVG	2.MC	M	8	0	3.16769
1684	FVG	2.MC	M	16	0	2.22587	C17.2
1685	FVG	2.MC	F	17	0	1.64545	C54.1
1686	FVG	2.MC	M	11	0	0.714579
1687	FVG	1.RCU	M	13	0	5.03491	C83.4
1688	FVG	2.MC	F	9	0	16.9281
1689	FVG	2.MC	M	17	0	4.45996
1690	FVG	1.RCU	M	15	0	3.48802	C44.9
1691	FVG	1.RCU	M	13	0	3.83847
1692	FVG	1.RCU	F	7	0	0.019165
1693	FVG	1.RCU	F	9	0	11.0637
1694	FVG	2.MC	M	9	0	2.65845
1695	FVG	1.RCU	M	15	0	10.6201
1696	FVG	2.MC	F	8	0	0.996578
1697	FVG	1.RCU	M	6	0	1.95209
1698	FVG	1.RCU	F	12	0	14.5161
1699	FVG	1.RCU	M	14	0	2.60096
1700	FVG	1.RCU	F	13	0	7.07734	C82.1	C44.3
1701	FVG	1.RCU	F	16	0	4.92813
1702	FVG	2.MC	F	6	0	10.601
1703	FVG	1.RCU	F	7	0	17.0185
1704	FVG	2.MC	F	15	0	0.0793977
1705	FVG	1.RCU	F	5	0	5.45927
1706	FVG	1.RCU	M	8	0	11.9069
1707	FVG	1.RCU	M	12	0	11.4196
1708	FVG	1.RCU	F	13	0	14.7433	C44.5	C50.9
1709	FVG	1.RCU	M	7	0	10.5654
1710	FVG	2.MC	F	15	0	1.47844	C56
1711	FVG	1.RCU	M	12	0	0.709103
1712	FVG	1.RCU	M	15	0	7.20602
1713	FVG	1.RCU	M	12	0	6.57906
1714	FVG	1.RCU	M	16	0	5.94387	C44.3
1715	FVG	1.RCU	M	16	0	0.197125	C44.6	C43.9
1716	FVG	1.RCU	M	10	0	6.31622
1717	FVG	1.RCU	M	7	0	16.8405
1718	FVG	1.RCU	M	9	0	4.04107
1719	FVG	2.MC	F	7	0	11.9398
1720	FVG	1.RCU	M	13	0	13.8891
1721	FVG	2.MC	M	14	0	2.56263
1722	FVG	1.RCU	M	9	0	10.2341
1723	FVG	1.RCU	M	11	0	6.27242
1724	FVG	2.MC	F	10	0	17.2676
1725	FVG	1.RCU	M	11	0	13.6071
1726	FVG	1.RCU	M	10	0	0.629706
1727	FVG	2.MC	F	5	0	11.7317
1728	FVG	1.RCU	F	9	0	3.69884
1729	FVG	1.RCU	M	16	0	2.53525
1730	FVG	1.RCU	F	16	0	2.2204	C18.4
1731	FVG	1.RCU	M	10	0	5.58795
1732	FVG	2.MC	M	10	0	9.60438
1733	FVG	1.RCU	M	17	0	1.2293
1734	FVG	1.RCU	M	14	0	9.96851	C18.9
1735	FVG	1.RCU	M	11	0	8.97467	C22.9
1736	FVG	2.MC	M	12	0	3.35934
1737	FVG	2.MC	M	11	0	1.08419
1738	FVG	1.RCU	M	17	0	1.60164	C44.5
1739	FVG	1.RCU	M	6	0	18.0151
1740	FVG	1.RCU	F	12	0	12.9144	C50.9
1741	FVG	2.MC	F	7	0	6.76249
1742	FVG	1.RCU	F	15	0	6.89117	C21.1
1743	FVG	1.RCU	F	15	0	0	C54.1
1744	FVG	1.RCU	M	13	1	10.1027	C34.9
1745	FVG	1.RCU	F	16	0	2.55168
1746	FVG	1.RCU	F	7	0	17.0842
1747	FVG	1.RCU	M	15	0	5.05133	C61
1748	FVG	1.RCU	F	13	0	4.58042
1749	FVG	1.RCU	M	5	0	17.4538
1750	FVG	2.MC	M	5	0	6.42574
1751	FVG	2.MC	F	11	0	7.08282
1752	FVG	2.MC	M	5	0	9.28131
1753	FVG	1.RCU	M	5	0	0.884326
1754	FVG	1.RCU	M	6	0	10.6174
1755	FVG	1.RCU	M	10	0	6.4668	C20
1756	FVG	1.RCU	M	5	0	4.57495
1757	FVG	2.MC	F	14	0	12.9637
1758	FVG	1.RCU	M	9	0	13.859
1759	FVG	1.RCU	F	16	0	8.14511
1760	FVG	1.RCU	M	16	0	2.85284
1761	FVG	1.RCU	M	13	0	4.84326	C64
1762	FVG	2.MC	F	8	0	11.0089	C44.5
1763	FVG	1.RCU	M	16	0	7.65777	C61
1764	FVG	1.RCU	F	16	0	3.91786
1765	FVG	1.RCU	F	12	0	14.5051
1766	FVG	1.RCU	M	14	0	0.648871
1767	FVG	2.MC	F	7	0	8.19713
1768	FVG	2.MC	F	5	0	9.64545
1769	FVG	1.RCU	M	9	0	5.56331
1770	FVG	1.RCU	F	10	0	0.235455
1771	FVG	2.MC	M	6	0	6.72964
1772	FVG	1.RCU	F	10	0	8.06297
1773	FVG	2.MC	M	7	0	2.83641
1774	FVG	1.RCU	F	8	0	3.52909
1775	FVG	2.MC	F	15	0	7.52088	C49.0
1776	FVG	1.RCU	M	11	0	11.8248
1777	FVG	1.RCU	F	16	0	4.41068
1778	FVG	1.RCU	M	13	0	11.0527
1779	FVG	2.MC	M	10	0	13.5277
1780	FVG	1.RCU	F	11	0	16.5941
1781	FVG	2.MC	F	5	0	15.4141
1782	FVG	1.RCU	M	15	0	1.38535	D09.0	C61
1783	FVG	2.MC	M	5	0	6.15469
1784	FVG	1.RCU	M	14	0	7.43874	C02.2
1785	FVG	1.RCU	M	17	0	0.0821355	C34.9
1786	FVG	1.RCU	F	6	0	7.26626
1787	FVG	2.MC	M	12	0	12.7009	C67.9	C61
1788	FVG	1.RCU	F	16	0	6.47502
1789	FVG	2.MC	M	7	0	4.63518
1790	FVG	1.RCU	M	9	0	9.54962
1791	FVG	1.RCU	M	5	0	17.191
1792	FVG	2.MC	M	8	0	17.4264
1793	FVG	1.RCU	M	6	0	2.10267
1794	FVG	2.MC	M	11	0	16.898	C85.7	C44.9
1795	FVG	2.MC	M	10	0	3.91239
1796	FVG	1.RCU	F	10	0	5.30869
1797	FVG	1.RCU	F	11	0	17.117
1798	FVG	2.MC	F	7	0	2.27515
1799	FVG	2.MC	F	13	0	12.7009
1800	FVG	1.RCU	F	11	0	17.2512	C44.9
1801	FVG	1.RCU	F	8	0	15.5455
1802	FVG	1.RCU	M	13	0	8.53388
1803	FVG	1.RCU	M	11	0	18.2313
1804	FVG	1.RCU	M	12	0	16.6516	C61
1805	FVG	1.RCU	M	15	0	7.28268
1806	FVG	1.RCU	F	8	0	13.6865
1807	FVG	1.RCU	M	11	0	9.34702
1808	FVG	1.RCU	M	9	0	17.6263
1809	FVG	2.MC	M	5	0	11.2115
1810	FVG	1.RCU	M	15	1	6.49418	C18.9
1811	FVG	2.MC	M	13	0	0.0301164	C80.0
1812	FVG	2.MC	F	14	0	3.63587	C44.3	C90.0
1813	FVG	1.RCU	M	15	0	4.53388
1814	FVG	1.RCU	M	16	0	0.0821355	C34.9
1815	FVG	1.RCU	F	17	0	4.04654	C90.0	C18.9
1816	FVG	1.RCU	M	15	0	2.14648
1817	FVG	2.MC	F	15	0	2.33265
1818	FVG	2.MC	M	15	0	10.0671
1819	FVG	1.RCU	F	7	0	1.37988
1820	FVG	2.MC	M	6	0	10.4011
1821	FVG	1.RCU	F	7	0	2.93771
1822	FVG	1.RCU	M	14	0	0.572211
1823	FVG	1.RCU	F	13	1	2.63929
1824	FVG	2.MC	F	8	0	2.47502
1825	FVG	1.RCU	M	16	0	9.00479	C61
1826	FVG	1.RCU	F	11	0	0.80219
1827	FVG	1.RCU	M	6	0	1.06229	C90.0
1828	FVG	1.RCU	F	9	0	0.473648
1829	FVG	2.MC	F	15	0	13.5387
1830	FVG	2.MC	F	16	0	6.3655
1831	FVG	1.RCU	F	12	0	11.9973
1832	FVG	2.MC	F	7	0	13.3196
1833	FVG	2.MC	M	5	0	2.43669
1834	FVG	1.RCU	M	9	0	15.0801
1835	FVG	1.RCU	M	17	0	2.83641	C20
1836	FVG	1.RCU	M	7	0	17.1663
1837	FVG	2.MC	M	5	0	8.94182
1838	FVG	2.MC	F	4	0	15.1567
1839	FVG	1.RCU	F	17	0	3.02533
1840	FVG	1.RCU	M	15	0	4.44353
1841	FVG	1.RCU	F	10	0	0.72553
1842	FVG	1.RCU	F	12	0	18.2861
1843	FVG	2.MC	M	11	0	5.27584
1844	FVG	1.RCU	F	5	0	1.47023
1845	FVG	1.RCU	M	10	0	10.4778
1846	FVG	2.MC	F	13	0	6.67488	C50.9
1847	FVG	1.RCU	M	5	0	12.8241
1848	FVG	1.RCU	F	14	0	6.15195	C80.0
1849	FVG	1.RCU	F	7	0	18.2587
1850	FVG	1.RCU	F	17	0	4.49008
1851	FVG	2.MC	F	7	0	12.3806
1852	FVG	1.RCU	F	4	0	12.5394
1853	FVG	2.MC	M	9	0	14.7433
1854	FVG	1.RCU	M	8	0	2.46954
1855	FVG	1.RCU	M	7	0	8.49281
1856	FVG	1.RCU	F	9	0	0.0438056
1857	FVG	1.RCU	F	6	0	13.3744
1858	FVG	1.RCU	F	8	0	6.1629
1859	FVG	2.MC	F	12	0	13.2621	C43.9
1860	FVG	2.MC	M	12	0	3.25257
1861	FVG	2.MC	M	8	0	4.79124
1862	FVG	1.RCU	F	12	0	16.9774
1863	FVG	1.RCU	M	5	0	11.4825
1864	FVG	1.RCU	F	12	0	18.6146
1865	FVG	1.RCU	M	7	0	13.0541
1866	FVG	1.RCU	M	12	0	0.887064
1867	FVG	2.MC	M	14	0	2.02875
1868	FVG	1.RCU	F	7	0	14.5298
1869	FVG	1.RCU	M	13	0	15.9124	D09.0	C32.0
1870	FVG	2.MC	F	16	0	5.32238	C31.1
1871	FVG	1.RCU	F	7	0	1.70842
1872	FVG	2.MC	M	13	0	8.7447
1873	FVG	1.RCU	F	7	0	13.2375
1874	FVG	2.MC	M	16	0	8.65435
1875	FVG	2.MC	F	17	0	3.51266	C90.2
1876	FVG	2.MC	M	5	0	10.3491
1877	FVG	2.MC	F	7	0	4.36413
1878	FVG	1.RCU	F	6	0	13.4511
1879	FVG	2.MC	F	4	0	9.14168
1880	FVG	1.RCU	M	6	0	7.44148
1881	FVG	2.MC	F	9	0	15.4031
1882	FVG	2.MC	M	9	0	0.747433
1883	FVG	1.RCU	M	16	0	3.35387	C61	C44.9	C43.3
1884	FVG	2.MC	F	14	0	16.7556
1885	FVG	1.RCU	F	12	0	7.72074	C73
1886	FVG	1.RCU	M	7	0	10.4641
1887	FVG	1.RCU	F	15	0	7.83847
1888	FVG	1.RCU	M	14	0	15.2909	D41.4
1889	FVG	1.RCU	F	15	0	1.26762	C18.0
1890	FVG	2.MC	F	7	0	13.2293	C73
1891	FVG	1.RCU	M	17	0	0.473648	C61	C44.5
1892	FVG	1.RCU	M	15	0	14.538
1893	FVG	2.MC	M	17	0	0.449008	C83.4
1894	FVG	2.MC	F	7	0	17.0349
1895	FVG	1.RCU	F	8	0	5.36345
1896	FVG	1.RCU	M	9	0	5.73306
1897	FVG	2.MC	M	15	0	10.3244
1898	FVG	1.RCU	F	15	0	12.7693
1899	FVG	1.RCU	M	10	0	17.6126	C61
1900	FVG	1.RCU	M	10	0	18.2368
1901	FVG	2.MC	M	13	0	2.75975
1902	FVG	1.RCU	F	12	0	6.75154
1903	FVG	2.MC	M	12	0	1.66188
1904	FVG	2.MC	M	7	0	17.8782
1905	FVG	2.MC	F	8	0	15.4524
1906	FVG	2.MC	M	7	0	4.95003
1907	FVG	2.MC	F	7	0	10.4422
1908	FVG	2.MC	M	11	0	3.23888
1909	FVG	1.RCU	M	7	0	2.55441	C44.3
1910	FVG	1.RCU	M	14	0	5.21834	C18.2	C22.0
1911	FVG	1.RCU	M	13	0	6.7269
1912	FVG	1.RCU	M	14	0	2.38741
1913	FVG	2.MC	F	6	0	7.718
1914	FVG	1.RCU	F	17	0	0.271047
1915	FVG	2.MC	M	14	0	0.550308	C18.7
1916	FVG	1.RCU	M	6	0	0.99384
1917	FVG	1.RCU	M	16	0	1.6345
1918	FVG	1.RCU	F	16	0	2.98152
1919	FVG	1.RCU	F	8	0	9.61533
1920	FVG	2.MC	F	14	0	4.9911	C44.9
1921	FVG	1.RCU	M	14	0	15.4086	D41.4
1922	FVG	1.RCU	F	16	0	1.13621	C50.9
1923	FVG	1.RCU	F	7	0	15.499
1924	FVG	2.MC	M	13	0	16.1916	C61
1925	FVG	1.RCU	F	8	0	11.1513
1926	FVG	2.MC	F	10	0	4.91718
1927	FVG	1.RCU	F	5	0	5.94661
1928	FVG	1.RCU	M	16	0	5.4538	C26.0
1929	FVG	2.MC	F	9	0	10.078
1930	FVG	1.RCU	M	9	0	1.49213
1931	FVG	1.RCU	M	11	0	17.9055
1932	FVG	1.RCU	M	7	0	16.3395
1933	FVG	2.MC	F	8	0	3.22519
1934	FVG	1.RCU	M	14	0	7.31828	C44.9
1935	FVG	1.RCU	M	12	0	0.281999
1936	FVG	1.RCU	M	13	0	2.55168
1937	FVG	1.RCU	F	14	0	7.57563
1938	FVG	1.RCU	M	12	0	11.7864	C32.0	C18.2
1939	FVG	1.RCU	M	14	0	0.0629706	C67.9
1940	FVG	2.MC	F	16	0	5.25667
1941	FVG	1.RCU	F	6	0	3.39493
1942	FVG	1.RCU	F	9	0	17.0897
1943	FVG	2.MC	F	13	0	5.70568
1944	FVG	2.MC	F	16	0	2.27242
1945	FVG	2.MC	F	11	0	17.0103
1946	FVG	1.RCU	M	9	0	8.54483
1947	FVG	2.MC	F	13	0	3.3922
1948	FVG	1.RCU	F	5	0	0.933607
1949	FVG	2.MC	F	12	0	11.5811	C18.7
1950	FVG	2.MC	M	12	0	0.62423
1951	FVG	1.RCU	F	11	0	6.6694
1952	FVG	2.MC	F	8	0	4.33949
1953	FVG	2.MC	M	13	0	5.50856	C90.0
1954	FVG	1.RCU	M	10	0	1.27858
1955	FVG	2.MC	M	14	0	2.58179
1956	FVG	1.RCU	M	10	0	0.971937
1957	FVG	2.MC	M	8	0	15.0226
1958	FVG	2.MC	F	6	0	16.9938
1959	FVG	1.RCU	M	12	0	2.46954
1960	FVG	1.RCU	F	9	0	4.65982
1961	FVG	1.RCU	F	7	0	17.8042
1962	FVG	1.RCU	M	7	0	8.64887
1963	FVG	1.RCU	F	6	0	18.3819
1964	FVG	2.MC	F	7	0	17.1882	C50.9
1965	FVG	2.MC	F	15	0	4.43532
1966	FVG	1.RCU	M	15	0	0.19165
1967	FVG	1.RCU	M	13	0	12.3723	C61
1968	FVG	2.MC	M	4	0	0.0629706
1969	FVG	1.RCU	F	14	0	2.76249
1970	FVG	2.MC	M	11	0	0.0301164
1971	FVG	1.RCU	F	9	0	12.9309
1972	FVG	1.RCU	M	12	0	6.15469
1973	FVG	1.RCU	F	10	0	17.9603
1974	FVG	2.MC	M	5	0	15.0308
1975	FVG	1.RCU	F	9	0	7.40315
1976	FVG	1.RCU	F	16	0	0.848734	C54.1
1977	FVG	1.RCU	M	15	0	6.55715
1978	FVG	2.MC	F	10	0	9.25667
1979	FVG	1.RCU	M	16	0	5.54962
1980	FVG	1.RCU	F	16	0	0.761123
1981	FVG	2.MC	F	9	0	1.07871
1982	FVG	1.RCU	M	11	0	14.1629	C64	C44.9
1983	FVG	1.RCU	M	11	0	13.4401
1984	FVG	1.RCU	M	9	0	1.87269
1985	FVG	2.MC	M	12	0	15.0965
1986	FVG	2.MC	F	5	0	2.45311
1987	FVG	1.RCU	M	8	0	0.44627
1988	FVG	1.RCU	M	14	0	10.1958	C61
1989	FVG	2.MC	F	4	0	3.22245
1990	FVG	1.RCU	M	10	0	15.3101
1991	FVG	1.RCU	F	7	0	14.3682
1992	FVG	1.RCU	M	16	0	5.90007	C61	C44.9
1993	FVG	1.RCU	M	8	0	17.6975
1994	FVG	2.MC	F	7	0	4.09582
1995	FVG	1.RCU	M	14	0	8.2245
1996	FVG	2.MC	M	6	0	12.616
1997	FVG	1.RCU	F	7	0	11.5756
1998	FVG	1.RCU	F	17	0	1.30869
1999	FVG	1.RCU	F	14	0	1.4538
[truncated: 1,665 more rows]
